# Supplementary material for: Enhanced editing of Bifidobacterium lactis using the endogenous Type I-G CRISPR-Cas system
Source: Appl Environ Microbiol. 2026 Jan 12;92(2):e01839-25. doi: 10.1128/aem.01839-25 (PMC12915315; doi:10.1128/aem.01839-25)
Supplement: Supplemental tables — Tables S1 to S7. [file aem.01839-25-s0004.xlsx]

## Sheet: Legends
Table S1. Manually curated CRISPRCasTyper results
Table S2. Cas1 and Cas3 protein clusters
Table S3. List of repeated spacer sequences
Table S4. Spacer organization and corresponding sequences for the CRISPR arrays in B. lactis
Table S5. Bacterial strains and plasmids used in this study
Table S6. Oligonucleotides and gene fragments used in this study
Table S7. Transformant yield per CRISPR-based screening vector without an editing template

## Sheet: Table S1
Table S1. Manually curated CRISPRCasTyper results
Genome Name	Prediction	CRISPR	Consensus Repeat	Number of repeats	Repeat length	Number of spacers	Spacer length average	Comment
GCA_000021425.1_ASM2142v1_genomic	I-G	CP001213.1_1	ATCTCCGAAGTCTCGGCTTCGGAGCTTCATTGAGGG	20	36	19	36.05
GCA_000022705.1_ASM2270v1_genomic	I-G	CP001515.1_1	ATCTCCGAAGTCTCGGCTTCGGAGCTTCATTGAGGG	23	36	22	35.95
GCA_000022965.1_ASM2296v1_genomic	I-G	CP001606.1_1	ATCTCCGAAGTCTCGGCTTCGGAGCTTCATTGAGGG	20	36	19	36.05
GCA_000025245.2_ASM2524v2_genomic	I-G	CP001853.2_1	ATCTCCGAAGTCTCGGCTTCGGAGCTTCATTGAGGG	20	36	19	36.05
GCA_000092765.1_ASM9276v1_genomic	I-G	CP001892.1_1	ATCTCCGAAGTCTCGGCTTCGGAGCTTCATTGAGGG	20	36	19	36.05
GCA_000220885.1_ASM22088v1_genomic	I-G	CP002915.1_1	ATCTCCGAAGTCTCGGCTTCGGAGCTTCATTGAGGG	20	36	19	36.05
GCA_000224965.2_ASM22496v2_genomic	I-G	CP003039.2_1	ATCTCCGAAGTCTCGGCTTCGGAGCTTCATTGAGGG	20	36	19	36.05
GCA_000277325.1_ASM27732v1_genomic	I-G	CP003497.1_1	ATCTCCGAAGTCTCGGCTTCGGAGCTTCATTGAGGG	20	36	19	36.05
GCA_000277345.1_ASM27734v1_genomic	I-G	CP003498.1_1	ATCTCCGAAGTCTCGGCTTCGGAGCTTCATTGAGGG	23	36	22	36
GCA_000414215.2_ASM41421v2_genomic	I-G	CP004053.2_1	ATCTCCGAAGTCTCGGCTTCGGAGCTTCATTGAGGG	19	36	18	36.17
GCA_000612705.1_CECT8145_genomic	I-G	CBWX010000073.1_1	ATCTCCGAAGTCTCGGCTTCGGAGCTTCATTGAGGG	20	36	19	36.05
GCA_000695895.1_ASM69589v1_genomic	I-G	CP007755.1_1	ATCTCCGAAGTCTCGGCTTCGGAGCTTCATTGAGGG	20	36	19	36.05
GCA_000816205.1_ASM81620v1_genomic	I-G	CP007522.1_1	ATCTCCGAAGTCTCGGCTTCGGAGCTTCATTGAGGG	16	36	15	36.13
GCA_000817045.1_ASM81704v1_genomic	I-G	CP010433.1_1	ATCTCCGAAGTCTCGGCTTCGGAGCTTCATTGAGGG	20	36	19	36.05
GCA_000818055.1_ASM81805v1_genomic	I-G	CP009045.1_1	ATCTCCGAAGTCTCGGCTTCGGAGCTTCATTGAGGG	20	36	19	36.05
GCA_001263975.1_ASM126397v1_genomic	I-G	AWFL01000010.1_1	ATCTCCGAAGTCTCGGCTTCGGAGCTTCATTGAGGG	23	36	22	35.95
GCA_001263985.1_ASM126398v1_genomic	I-G	AWFM01000010.1_1	ATCTCCGAAGTCTCGGCTTCGGAGCTTCATTGAGGG	23	36	22	35.95
GCA_002220485.1_ASM222048v1_genomic	I-G	CP017098.1_1	ATCTCCGAAGTCTCGGCTTCGGAGCTTCATTGAGGG	23	36	19	36.05
GCA_002914815.1_ASM291481v1_genomic	I-G	NIGR01000002.1_1	ATCTCCGAAGTCTCGGCTTCGGAGCTTCATTGAGGG	23	36	22	35.95
GCA_002914895.1_ASM291489v1_genomic	I-G	NIGQ01000003.1_1	ATCTCCGAAGTCTCGGCTTCGGAGCTTCATTGAGGG	23	36	22	35.95
GCA_003094775.1_ASM309477v1_genomic	I-G	QDIL01000004.1_1	ATCTCCGAAGTCTCGGCTTCGGAGCTTCATTGAGGG	23	36	22	35.95
GCA_003094815.1_ASM309481v1_genomic	I-G	QDIN01000003.1_1	ATCTCCGAAGTCTCGGCTTCGGAGCTTCATTGAGGG	23	36	22	35.95
GCA_003094835.1_ASM309483v1_genomic	I-G	QDIO01000001.1_1	ATCTCCGAAGTCTCGGCTTCGGAGCTTCATTGAGGG	23	36	22	35.95
GCA_003094875.1_ASM309487v1_genomic	I-G	QDIR01000005.1_1	ATCTCCGAAGTCTCGGCTTCGGAGCTTCATTGAGGG	23	36	22	35.95
GCA_003094895.1_ASM309489v1_genomic	I-G	QDIT01000003.1_1	ATCTCCGAAGTCTCGGCTTCGGAGCTTCATTGAGGG	23	36	22	35.95
GCA_003094915.1_ASM309491v1_genomic	I-G	QDIV01000001.1_1	ATCTCCGAAGTCTCGGCTTCGGAGCTTCATTGAGGG	23	36	22	35.95
GCA_003095015.1_ASM309501v1_genomic	I-G	QDIK01000004.1_1	ATCTCCGAAGTCTCGGCTTCGGAGCTTCATTGAGGG	23	36	22	35.95
GCA_003095055.1_ASM309505v1_genomic	I-G	QDIZ01000003.1_1	ATCTCCGAAGTCTCGGCTTCGGAGCTTCATTGAGGG	20	36	19	36.05
GCA_003095075.1_ASM309507v1_genomic	I-G	QDIP01000004.1_1	ATCTCCGAAGTCTCGGCTTCGGAGCTTCATTGAGGG	20	36	19	36.05
GCA_003095115.1_ASM309511v1_genomic	I-G	QDIU01000003.1_1	ATCTCCGAAGTCTCGGCTTCGGAGCTTCATTGAGGG	23	36	22	35.95
GCA_003390755.1_ASM339075v1_genomic	I-G	CP022724.1_1	ATCTCCGAAGTCTCGGCTTCGGAGCTTCATTGAGGG	20	36	19	36.05
GCA_003428375.1_ASM342837v1_genomic	I-G	CP031703.1_1	ATCTCCGAAGTCTCGGCTTCGGAGCTTCATTGAGGG	20	36	19	36.05
GCA_003438565.1_ASM343856v1_genomic	I-G	QSSU01000005.1_1	ATCTCCGAAGTCTCGGCTTCGGAGCTTCATTGAGGG	20	36	19	36.05
GCA_003438945.1_ASM343894v1_genomic	I-G	QSUF01000005.1_1	ATCTCCGAAGTCTCGGCTTCGGAGCTTCATTGAGGG	20	36	19	36.05
GCA_003606305.1_ASM360630v1_genomic	I-G	CP031154.1_1	ATCTCCGAAGTCTCGGCTTCGGAGCTTCATTGAGGG	20	36	19	36.05
GCA_004135895.1_ASM413589v1_genomic	I-G	CP035497.1_1	ATCTCCGAAGTCTCGGCTTCGGAGCTTCATTGAGGG	20	36	19	36.05
GCA_004154435.1_ASM415443v1_genomic	I-G	RSCT01000005.1_1	ATCTCCGAAGTCTCGGCTTCGGAGCTTCATTGAGGG	20	36	19	36.05
GCA_004154445.1_ASM415444v1_genomic	I-G	RSCR01000007.1_1	ATCTCCGAAGTCTCGGCTTCGGAGCTTCATTGAGGG	20	36	19	36.05
GCA_004154475.1_ASM415447v1_genomic	I-G	RSCS01000005.1_1	ATCTCCGAAGTCTCGGCTTCGGAGCTTCATTGAGGG	20	36	19	36.05
GCA_004154525.1_ASM415452v1_genomic	I-G	RSCU01000005.1_1	ATCTCCGAAGTCTCGGCTTCGGAGCTTCATTGAGGG	20	36	19	36.05
GCA_004154535.1_ASM415453v1_genomic	I-G	RSCV01000005.1_1	ATCTCCGAAGTCTCGGCTTCGGAGCTTCATTGAGGG	20	36	19	36.05
GCA_004154545.1_ASM415454v1_genomic	I-G	RSCW01000008.1_1	ATCTCCGAAGTCTCGGCTTCGGAGCTTCATTGAGGG	20	36	19	36.05
GCA_004154565.1_ASM415456v1_genomic	I-G	RSDA01000005.1_1	ATCTCCGAAGTCTCGGCTTCGGAGCTTCATTGAGGG	20	36	19	36.05
GCA_004154655.1_ASM415465v1_genomic	I-G	RSCX01000007.1_1	ATCTCCGAAGTCTCGGCTTCGGAGCTTCATTGAGGG	20	36	19	36.05
GCA_004154695.1_ASM415469v1_genomic	I-G	RSCZ01000005.1_1	ATCTCCGAAGTCTCGGCTTCGGAGCTTCATTGAGGG	20	36	19	36.05
GCA_004167905.1_ASM416790v1_genomic	I-G	RCXF01000004.1_1	ATCTCCGAAGTCTCGGCTTCGGAGCTTCATTGAGGG	23	36	22	35.95
GCA_005844245.1_ASM584424v1_genomic	I-G	SPFV01000003.1_1	ATCTCCGAAGTCTCGGCTTCGGAGCTTCATTGAGGG	23	36	22	35.95
GCA_006538245.1_ASM653824v1_genomic	I-G	BJKG01000013.1_1	ATCTCCGAAGTCTCGGCTTCGGAGCTTCATTGAGGG	20	36	19	36.05
GCA_006538265.1_ASM653826v1_genomic	I-G	BJKH01000001.1_1	ATCTCCGAAGTCTCGGCTTCGGAGCTTCATTGAGGG	20	36	19	36.05
GCA_006538285.1_ASM653828v1_genomic	I-G	BJKI01000014.1_1	ATCTCCGAAGTCTCGGCTTCGGAGCTTCATTGAGGG	20	36	19	36.05
GCA_008041995.1_ASM804199v1_genomic	I-G	CP042940.1_1	ATCTCCGAAGTCTCGGCTTCGGAGCTTCATTGAGGG	20	36	19	36.05
GCA_008868455.1_ASM886845v1_genomic	I-G	WBNU01000003.1_1	ATCTCCGAAGTCTCGGCTTCGGAGCTTCATTGAGGG	20	36	19	36.05
GCA_009075805.1_ASM907580v1_genomic	I-G	WDOB01000004.1_1	ATCTCCGAAGTCTCGGCTTCGGAGCTTCATTGAGGG	23	36	22	35.95
GCA_009075825.1_ASM907582v1_genomic	I-G	WDOC01000003.1_1	ATCTCCGAAGTCTCGGCTTCGGAGCTTCATTGAGGG	23	36	22	35.95
GCA_009077835.1_ASM907783v1_genomic	I-G	WDOA01000004.1_1	ATCTCCGAAGTCTCGGCTTCGGAGCTTCATTGAGGG	23	36	22	35.95
GCA_009834975.1_ASM983497v1_genomic	I-G	WTKQ01000008.1_1	ATCTCCGAAGTCTCGGCTTCGGAGCTTCATTGAGGG	20	36	19	36.05
GCA_011770105.1_ASM1177010v1_genomic	I-G	CP047190.1_1	ATCTCCGAAGTCTCGGCTTCGGAGCTTCATTGAGGG	20	36	19	36.05
GCA_015377505.1_ASM1537750v1_genomic	I-G	CP045589.1_1	ATCTCCGAAGTCTCGGCTTCGGAGCTTCATTGAGGG	23	36	22	35.95
GCA_015552635.1_ASM1555263v1_genomic	I-G	JADNFD010000005.1_1	ATCTCCGAAGTCTCGGCTTCGGAGCTTCATTGAGGG	23	36	22	35.95
GCA_016835115.1_ASM1683511v1_genomic	I-G	CP069248.1_1	ATCTCCGAAGTCTCGGCTTCGGAGCTTCATTGAGGG	23	36	22	35.95
GCA_016835135.1_ASM1683513v1_genomic	I-G	CP069249.1_1	ATCTCCGAAGTCTCGGCTTCGGAGCTTCATTGAGGG	23	36	22	35.95
GCA_017963615.1_ASM1796361v1_genomic	I-G	JAGMWM010000011.1_1	ATCTCCGAAGTCTCGGCTTCGGAGCTTCATTGAGGG	31	36	30	35.87
GCA_018363555.1_ASM1836355v1_genomic	I-G	JAGZNN010000007.1_1	ATCTCCGAAGTCTCGGCTTCGGAGCTTCATTGAGGG	20	36	19	36.05
GCA_018408975.1_ASM1840897v1_genomic	I-G	JAGGCY010000102.1_1	ATCTCCGAAGTCTCGGCTTCGGAGCTTCATTGAGGG	20	36	19	36.05
GCA_018409015.1_ASM1840901v1_genomic	I-G	JAGGCW010000001.1_1	ATCTCCGAAGTCTCGGCTTCGGAGCTTCATTGAGGG	23	36	22	35.95
GCA_019052265.1_ASM1905226v1_genomic	I-G	JAHQUO010000003.1_1	ATCTCCGAAGTCTCGGCTTCGGAGCTTCATTGAGGG	20	36	19	36.05
GCA_019052295.1_ASM1905229v1_genomic	I-G	JAHQUQ010000003.1_1	ATCTCCGAAGTCTCGGCTTCGGAGCTTCATTGAGGG	20	36	19	36.05
GCA_019052305.1_ASM1905230v1_genomic	I-G	JAHQUP010000003.1_1	ATCTCCGAAGTCTCGGCTTCGGAGCTTCATTGAGGG	20	36	19	36.05
GCA_019126555.1_ASM1912655v1_genomic	I-G	JAHODE010000003.1_1	ATCTCCGAAGTCTCGGCTTCGGAGCTTCATTGAGGG	20	36	19	36.05
GCA_019126655.1_ASM1912665v1_genomic	I-G	JAHODF010000003.1_1	ATCTCCGAAGTCTCGGCTTCGGAGCTTCATTGAGGG	20	36	19	36.05
GCA_019126675.1_ASM1912667v1_genomic	I-G	JAHODG010000003.1_1	ATCTCCGAAGTCTCGGCTTCGGAGCTTCATTGAGGG	20	36	19	36.05
GCA_019126705.1_ASM1912670v1_genomic	I-G	JAHODN010000003.1_1	ATCTCCGAAGTCTCGGCTTCGGAGCTTCATTGAGGG	20	36	19	36.05
GCA_019576095.1_ASM1957609v1_genomic	I-G	CP080571.1_1	ATCTCCGAAGTCTCGGCTTCGGAGCTTCATTGAGGG	20	36	19	36.05
GCA_020538555.1_ASM2053855v1_genomic	I-G	JAJBOQ010000003.1_1	ATCTCCGAAGTCTCGGCTTCGGAGCTTCATTGAGGG	20	36	19	36.05
GCA_020538585.1_ASM2053858v1_genomic	I-G	JAJBOR010000003.1_1	ATCTCCGAAGTCTCGGCTTCGGAGCTTCATTGAGGG	20	36	19	36.05
GCA_020538625.1_ASM2053862v1_genomic	I-G	JAJBOT010000003.1_1	ATCTCCGAAGTCTCGGCTTCGGAGCTTCATTGAGGG	20	36	19	36.05
GCA_020538665.1_ASM2053866v1_genomic	I-G	JAJBOV010000003.1_1	ATCTCCGAAGTCTCGGCTTCGGAGCTTCATTGAGGG	20	36	19	36.05
GCA_020538695.1_ASM2053869v1_genomic	I-G	JAJBOX010000003.1_1	ATCTCCGAAGTCTCGGCTTCGGAGCTTCATTGAGGG	20	36	19	36.05
GCA_020538725.1_ASM2053872v1_genomic	I-G	JAJBOY010000003.1_1	ATCTCCGAAGTCTCGGCTTCGGAGCTTCATTGAGGG	20	36	19	36.05
GCA_020538745.1_ASM2053874v1_genomic	I-G	JAJBPA010000003.1_1	ATCTCCGAAGTCTCGGCTTCGGAGCTTCATTGAGGG	20	36	19	36.05
GCA_020538755.1_ASM2053875v1_genomic	I-G	JAJBOZ010000003.1_1	ATCTCCGAAGTCTCGGCTTCGGAGCTTCATTGAGGG	20	36	19	36.05
GCA_020538865.1_ASM2053886v1_genomic	I-G	JAJBPD010000003.1_1	ATCTCCGAAGTCTCGGCTTCGGAGCTTCATTGAGGG	20	36	19	36.05
GCA_020708875.1_ASM2070887v1_genomic	I-G	JAJFBZ010000003.1_1	ATCTCCGAAGTCTCGGCTTCGGAGCTTCATTGAGGG	20	36	19	36.05
GCA_021018785.1_ASM2101878v1_genomic	I-G	CP085838.1_1	ATCTCCGAAGTCTCGGCTTCGGAGCTTCATTGAGGG	20	36	19	36.05
GCA_023375105.1_ASM2337510v1_genomic	I-G	CP084116.1_1	ATCTCCGAAGTCTCGGCTTCGGAGCTTCATTGAGGG	20	36	19	36.05
GCA_023704215.1_ASM2370421v1_genomic	I-G	CP094969.1_1	ATCTCCGAAGTCTCGGCTTCGGAGCTTCATTGAGGG	20	36	19	36.05
GCA_024462105.1_ASM2446210v1_genomic	I-G	JANGAW010000005.1_1	ATCTCCGAAGTCTCGGCTTCGGAGCTTCATTGAGGG	20	36	19	36.05
GCA_025506255.1_ASM2550625v1_genomic	I-G	QQNI01000003.1_1	ATCTCCGAAGTCTCGGCTTCGGAGCTTCATTGAGGG	23	36	22	35.95
GCA_025541635.1_ASM2554163v1_genomic	I-G	JAHQIT010000003.1_1	ATCTCCGAAGTCTCGGCTTCGGAGCTTCATTGAGGG	20	36	19	36.05
GCA_025962765.1_ASM2596276v1_genomic	I-G	JAOZWQ010000021.1_1	ATCTCCGAAGTCTCGGCTTCGGAGCTTCATTGAGGG	20	36	19	36.05
GCA_025962845.1_ASM2596284v1_genomic	I-G	JAOZWN010000004.1_1	ATCTCCGAAGTCTCGGCTTCGGAGCTTCATTGAGGG	20	36	19	36.05
GCA_025962905.1_ASM2596290v1_genomic	I-G	JAOZWL010000013.1_1	ATCTCCGAAGTCTCGGCTTCGGAGCTTCATTGAGGG	20	36	19	36.05
GCA_025962945.1_ASM2596294v1_genomic	I-G	JAOZWI010000005.1_1	ATCTCCGAAGTCTCGGCTTCGGAGCTTCATTGAGGG	20	36	19	36.05
GCA_025963135.1_ASM2596313v1_genomic	I-G	JAOZWB010000025.1_1	ATCTCCGAAGTCTCGGCTTCGGAGCTTCATTGAGGG	20	36	19	36.05
GCA_026683895.1_ASM2668389v1_genomic	I-G	CP113363.1_1	ATCTCCGAAGTCTCGGCTTCGGAGCTTCATTGAGGG	20	36	19	36.05
GCA_027659425.1_ASM2765942v1_genomic	I-G	JAQDPN010000004.1_1	ATCTCCGAAGTCTCGGCTTCGGAGCTTCATTGAGGG	20	36	19	36.05
GCA_027659815.1_ASM2765981v1_genomic	I-G	JAQDOQ010000004.1_1	ATCTCCGAAGTCTCGGCTTCGGAGCTTCATTGAGGG	20	36	19	36.05
GCA_027659965.1_ASM2765996v1_genomic	I-G	JAQDOL010000004.1_1	ATCTCCGAAGTCTCGGCTTCGGAGCTTCATTGAGGG	20	36	19	36.05
GCA_027662985.1_ASM2766298v1_genomic	I-G	JAQDIQ010000003.1_1	ATCTCCGAAGTCTCGGCTTCGGAGCTTCATTGAGGG	20	36	19	36.05
GCA_027663125.1_ASM2766312v1_genomic	I-G	JAQDIK010000004.1_1	ATCTCCGAAGTCTCGGCTTCGGAGCTTCATTGAGGG	20	36	19	36.05
GCA_027663145.1_ASM2766314v1_genomic	I-G	JAQDIJ010000004.1_1	ATCTCCGAAGTCTCGGCTTCGGAGCTTCATTGAGGG	20	36	19	36.05
GCA_027682435.1_ASM2768243v1_genomic	I-G	JAQCZS010000004.1_1	ATCTCCGAAGTCTCGGCTTCGGAGCTTCATTGAGGG	20	36	19	36.05
GCA_027690475.1_ASM2769047v1_genomic	I-G	JAQFCN010000003.1_1	ATCTCCGAAGTCTCGGCTTCGGAGCTTCATTGAGGG	20	36	19	36.05
GCA_028202655.1_ASM2820265v1_genomic	I-G	JAQKKF010000005.1_1	ATCTCCGAAGTCTCGGCTTCGGAGCTTCATTGAGGG	23	36	22	35.95
GCA_028202775.1_ASM2820277v1_genomic	I-G	JAQKKG010000004.1_1	ATCTCCGAAGTCTCGGCTTCGGAGCTTCATTGAGGG	23	36	22	35.95
GCA_028202875.1_ASM2820287v1_genomic	I-G	JAQKKN010000005.1_1	ATCTCCGAAGTCTCGGCTTCGGAGCTTCATTGAGGG	23	36	22	35.95
GCA_028202895.1_ASM2820289v1_genomic	I-G	JAQKKE010000009.1_1	ATCTCCGAAGTCTCGGCTTCGGAGCTTCATTGAGGG	23	36	22	35.95
GCA_028202905.1_ASM2820290v1_genomic	I-G	JAQKKV010000003.1_1	ATCTCCGAAGTCTCGGCTTCGGAGCTTCATTGAGGG	23	36	22	35.95
GCA_028202935.1_ASM2820293v1_genomic	I-G	JAQKKO010000005.1_1	ATCTCCGAAGTCTCGGCTTCGGAGCTTCATTGAGGG	23	36	22	35.95
GCA_028202945.1_ASM2820294v1_genomic	I-G	JAQKKM010000005.1_1	ATCTCCGAAGTCTCGGCTTCGGAGCTTCATTGAGGG	23	36	22	35.95
GCA_028202975.1_ASM2820297v1_genomic	I-G	JAQKKU010000066.1_1	ATCTCCGAAGTCTCGGCTTCGGAGCTTCATTGAGGG	23	36	22	35.95
GCA_028202995.1_ASM2820299v1_genomic	I-G	JAQKKI010000005.1_1	ATCTCCGAAGTCTCGGCTTCGGAGCTTCATTGAGGG	23	36	22	35.95
GCA_028203015.1_ASM2820301v1_genomic	I-G	JAQKKJ010000006.1_1	ATCTCCGAAGTCTCGGCTTCGGAGCTTCATTGAGGG	23	36	22	35.95
GCA_028203035.1_ASM2820303v1_genomic	I-G	JAQKKH010000005.1_1	ATCTCCGAAGTCTCGGCTTCGGAGCTTCATTGAGGG	23	36	22	35.95
GCA_028203075.1_ASM2820307v1_genomic	I-G	JAQKKK010000004.1_1	ATCTCCGAAGTCTCGGCTTCGGAGCTTCATTGAGGG	23	36	22	35.95
GCA_028203095.1_ASM2820309v1_genomic	I-G	JAQKKQ010000003.1_1	ATCTCCGAAGTCTCGGCTTCGGAGCTTCATTGAGGG	20	36	19	36.05
GCA_028203115.1_ASM2820311v1_genomic	I-G	JAQKKL010000005.1_1	ATCTCCGAAGTCTCGGCTTCGGAGCTTCATTGAGGG	23	36	22	35.95
GCA_028203125.1_ASM2820312v1_genomic	I-G	JAQKKS010000004.1_1	ATCTCCGAAGTCTCGGCTTCGGAGCTTCATTGAGGG	20	36	19	36.05
GCA_028203155.1_ASM2820315v1_genomic	I-G	JAQKKP010000004.1_1	ATCTCCGAAGTCTCGGCTTCGGAGCTTCATTGAGGG	23	36	22	35.95
GCA_028203165.1_ASM2820316v1_genomic	I-G	JAQKKR010000003.1_1	ATCTCCGAAGTCTCGGCTTCGGAGCTTCATTGAGGG	20	36	19	36.05
GCA_028203195.1_ASM2820319v1_genomic	I-G	JAQKKT010000041.1_1	ATCTCCGAAGTCTCGGCTTCGGAGCTTCATTGAGGG	23	36	22	35.95
GCA_028203205.1_ASM2820320v1_genomic	I-G	JAQKKZ010000003.1_1	ATCTCCGAAGTCTCGGCTTCGGAGCTTCATTGAGGG	20	36	19	36.05
GCA_028203245.1_ASM2820324v1_genomic	I-G	JAQKKX010000005.1_1	ATCTCCGAAGTCTCGGCTTCGGAGCTTCATTGAGGG	23	36	22	35.95
GCA_028203255.1_ASM2820325v1_genomic	I-G	JAQKKW010000004.1_1	ATCTCCGAAGTCTCGGCTTCGGAGCTTCATTGAGGG	23	36	22	35.95
GCA_028204175.1_ASM2820417v1_genomic	I-G	JAQKLA010000003.1_1	ATCTCCGAAGTCTCGGCTTCGGAGCTTCATTGAGGG	23	36	22	35.95
GCA_028463865.1_ASM2846386v1_genomic	I-G	CP116800.1_1	ATCTCCGAAGTCTCGGCTTCGGAGCTTCATTGAGGG	20	36	19	36.05
GCA_029167605.1_ASM2916760v1_genomic	I-G	CP119164.1_1	ATCTCCGAAGTCTCGGCTTCGGAGCTTCATTGAGGG	23	36	22	35.95
GCA_029340165.1_RC150_19034_HHC_genomic	I-G	JARJNO010000001.1_1	ATCTCCGAAGTCTCGGCTTCGGAGCTTCATTGAGGG	20	36	19	36.05
GCA_029542645.1_ASM2954264v1_genomic	I-G	CP120726.1_1	ATCTCCGAAGTCTCGGCTTCGGAGCTTCATTGAGGG	23	36	22	35.95
GCA_029723705.1_ASM2972370v1_genomic	I-G	JAKEZF010000004.1_1	ATCTCCGAAGTCTCGGCTTCGGAGCTTCATTGAGGG	20	36	19	36.05
GCA_030253625.1_ASM3025362v1_genomic	I-G	CP127093.1_1	ATCTCCGAAGTCTCGGCTTCGGAGCTTCATTGAGGG	20	36	19	36.05
GCA_030284625.1_ASM3028462v1_genomic	I-G	CP127245.1_1	ATCTCCGAAGTCTCGGCTTCGGAGCTTCATTGAGGG	20	36	19	36.05
GCA_030511705.1_ASM3051170v1_genomic	I-G	JAULCH010000039.1_1	ATCTCCGAAGTCTCGGCTTCGGAGCTTCATTGAGGG	20	36	19	36.05
GCA_030552855.1_ASM3055285v1_genomic	I-G	CP130648.1_1	ATCTCCGAAGTCTCGGCTTCGGAGCTTCATTGAGGG	20	36	19	36.05
GCA_032486795.1_ASM3248679v1_genomic	I-G	JAWHKM010000005.1_1	ATCTCCGAAGTCTCGGCTTCGGAGCTTCATTGAGGG	20	36	19	36.05
GCA_034561975.1_ASM3456197v1_genomic	I-G	CP140759.1_1	ATCTCCGAAGTCTCGGCTTCGGAGCTTCATTGAGGG	20	36	19	36.05
GCA_035282465.1_ASM3528246v1_genomic	I-G	JAYJJX010000003.1_1	ATCTCCGAAGTCTCGGCTTCGGAGCTTCATTGAGGG	20	36	19	36.05
GCA_036923305.1_ASM3692330v1_genomic	I-G	CP145940.1_1	ATCTCCGAAGTCTCGGCTTCGGAGCTTCATTGAGGG	20	36	19	36.05
GCA_038086955.1_ASM3808695v1_genomic	I-G	CP147973.1_1	ATCTCCGAAGTCTCGGCTTCGGAGCTTCATTGAGGG	20	36	19	36.05
GCA_039503425.1_ASM3950342v1_genomic	I-G	JBCJFE010000009.1_1	ATCTCCGAAGTCTCGGCTTCGGAGCTTCATTGAGGG	20	36	19	36.05
GCA_040084745.1_BGI-N3_B.animalis_subsp._lactis_v1_genomic	I-G	CP157583.1_1	ATCTCCGAAGTCTCGGCTTCGGAGCTTCATTGAGGG	20	36	19	36.05
GCA_040150835.1_ASM4015083v1_genomic	I-G	JBDXSD010000004.1_1	ATCTCCGAAGTCTCGGCTTCGGAGCTTCATTGAGGG	20	36	19	36.05
GCA_040151095.1_ASM4015109v1_genomic	I-G	JBDXSQ010000002.1_1	ATCTCCGAAGTCTCGGCTTCGGAGCTTCATTGAGGG	20	36	19	36.05
GCA_040151175.1_ASM4015117v1_genomic	I-G	JBDXST010000001.1_1	ATCTCCGAAGTCTCGGCTTCGGAGCTTCATTGAGGG	20	36	19	36.05
GCA_040425675.1_ASM4042567v1_genomic	I-G	JBEQPN010000003.1_1	ATCTCCGAAGTCTCGGCTTCGGAGCTTCATTGAGGG	23	36	22	35.95
GCA_040795405.1_ASM4079540v1_genomic	I-G	JBFNWL010000004.1_1	ATCTCCGAAGTCTCGGCTTCGGAGCTTCATTGAGGG	20	36	19	36.05
GCA_040795425.1_ASM4079542v1_genomic	I-G	JBFNWM010000004.1_1	ATCTCCGAAGTCTCGGCTTCGGAGCTTCATTGAGGG	20	36	19	36.05
GCA_040795435.1_ASM4079543v1_genomic	I-G	JBFNWN010000003.1_1	ATCTCCGAAGTCTCGGCTTCGGAGCTTCATTGAGGG	20	36	19	36.05
GCA_040795465.1_ASM4079546v1_genomic	I-G	JBFNWO010000003.1_1	ATCTCCGAAGTCTCGGCTTCGGAGCTTCATTGAGGG	20	36	19	36.05
GCA_040795485.1_ASM4079548v1_genomic	I-G	JBFNWP010000003.1_1	ATCTCCGAAGTCTCGGCTTCGGAGCTTCATTGAGGG	20	36	19	36.05
GCA_040795505.1_ASM4079550v1_genomic	I-G	JBFNWQ010000003.1_1	ATCTCCGAAGTCTCGGCTTCGGAGCTTCATTGAGGG	20	36	19	36.05
GCA_040795525.1_ASM4079552v1_genomic	I-G	JBFNWS010000004.1_1	ATCTCCGAAGTCTCGGCTTCGGAGCTTCATTGAGGG	20	36	19	36.05
GCA_040795545.1_ASM4079554v1_genomic	I-G	JBFNWR010000003.1_1	ATCTCCGAAGTCTCGGCTTCGGAGCTTCATTGAGGG	20	36	19	36.05
GCA_040795585.1_ASM4079558v1_genomic	I-G	JBFNWT010000003.1_1	ATCTCCGAAGTCTCGGCTTCGGAGCTTCATTGAGGG	20	36	19	36.05
GCA_044502405.1_ASM4450240v1_genomic	I-G	CP172403.1_1	ATCTCCGAAGTCTCGGCTTCGGAGCTTCATTGAGGG	20	36	19	36.05
GCA_044866785.1_ASM4486678v1_genomic	I-G	CP173197.1_1	ATCTCCGAAGTCTCGGCTTCGGAGCTTCATTGAGGG	20	36	19	36.05
GCA_900157045.1_Bifido_08_v1_genomic	I-G	FTRP01000003.1_1	ATCTCCGAAGTCTCGGCTTCGGAGCTTCATTGAGGG	20	36	19	36.05
GCA_900157135.1_Bifido_11_v1_genomic	I-G	FTRE01000003.1_1	ATCTCCGAAGTCTCGGCTTCGGAGCTTCATTGAGGG	20	36	19	36.05
GCA_902387355.1_UHGG_MGYG-HGUT-02459_genomic	I-G	LR699002.1_1	ATCTCCGAAGTCTCGGCTTCGGAGCTTCATTGAGGG	20	36	19	36.05
GCA_905202165.1_ERR1190858-mag-bin.7_genomic	I-G	CAJKQU010000007.1_1	ATCTCCGAAGTCTCGGCTTCGGAGCTTCATTGAGGG	20	36	19	36.05
GCA_925048565.1_IM841_genomic	I-G	CAKMAC010000004.1_1	ATCTCCGAAGTCTCGGCTTCGGAGCTTCATTGAGGG	20	36	19	36.05
GCA_938021615.1_ERR688519_bin.51_CONCOCT_v1.1_MAG_genomic	I-G	CALIFW010000052.1_1	ATCTCCGAAGTCTCGGCTTCGGAGCTTCATTGAGGG	20	36	19	36.05
GCA_958403275.1_ERR9578331_bin.19_MetaWRAP_v1.3_MAG_genomic	I-G	CATXWT010000004.1_1	ATCTCCGAAGTCTCGGCTTCGGAGCTTCATTGAGGG	20	36	19	36.05
GCA_958415775.1_ERR10960859_bin.7_MetaWRAP_v1.3_MAG_genomic	I-G	CATYZR010000002.1_1	ATCTCCGAAGTCTCGGCTTCGGAGCTTCATTGAGGG	20	36	19	36.05
GCA_958425585.1_ERR9762680_bin.63_MetaWRAP_v1.3_MAG_genomic	I-G	CATZWP010000002.1_1	ATCTCCGAAGTCTCGGCTTCGGAGCTTCATTGAGGG	20	36	19	36.05
GCA_958450425.1_SRR17382081_bin.31_MetaWRAP_v1.3_MAG_genomic	I-G	CAUDMD010000014.1_1	ATCTCCGAAGTCTCGGCTTCGGAGCTTCATTGAGGG	20	36	19	36.05
GCA_958454455.1_SRR18940304_bin.34_MetaWRAP_v1.3_MAG_genomic	I-G	CAUEBS010000004.1_1	ATCTCCGAAGTCTCGGCTTCGGAGCTTCATTGAGGG	20	36	19	36.05
GCA_959026015.1_ERR10149260_bin.1_MetaWRAP_v1.3_MAG_genomic	I-G	CAUFKO010000005.1_1	ATCTCCGAAGTCTCGGCTTCGGAGCTTCATTGAGGG	20	36	19	36.05
GCA_959607355.1_SRR16280066_bin.15_MetaWRAP_v1.3_MAG_genomic	I-G	CAUHLW010000005.1_1	ATCTCCGAAGTCTCGGCTTCGGAGCTTCATTGAGGG	20	36	19	36.05
GCA_003970855.1_ASM397085v1_genomic	1 complete I-G and 2 orphan CRISPR arrays (located in different contigs)	RWKO01000022.1_1	ATCTCCGAAGTCTCGGCTTCGGAGCTTCATTGAGGG	6	36	5	35.6	I-G
		RWKO01000004.1_2	ATCTCCGAAGTCTCGGCTTCGGAGCTTCATTGAGGG	5	36	4	36.25	orphan array
		RWKO01000062.1_3	ATCTCCGAAGTCTCGGCTTCGGAGCTTCATTGAGGG	5	36	4	35	orphan array
GCA_036281465.1_ASM3628146v1_genomic	I-G (orphan I-E)	QQNO01000003.1_1	ATCTCCGAAGTCTCGGCTTCGGAGCTTCATTGAGGG	23	36	22	35.95	I-G
		QQNO01000075.1_2	GTTTTCCCCGCACATGCGGGGGTGATCC	5	28	4	33	orphan I-E
GCA_004154645.1_ASM415464v1_genomic	I-G; I-E (orphan I-C)	RSCQ01000017.1_1	ATCTCCGAAGTCTCGGCTTCGGAGCTTCATTGAGGG	26	36	25	36.28	I-G
		RSCQ01000019.1_3	GTGTTCCCCGCAAGCGCGGGGATGATCCC	64	29	63	32.03	I-E
		RSCQ01000018.1_2	GTCACCTCCCTTCGGGGAGGTGTGGATTGAAAT	11	33	10	33.8	orphan I-C
GCA_004154425.1_ASM415442v1_genomic	I-G; I-E (orphans I-G, I-C)	RSCP01000018.1_1	ATCTCCGAAGTCTCGGCTTCGGAGCTTCATTGAGGG	6	36	5	35.4	I-G
		RSCP01000021.1_4	GTGTTCCCCGCAAGCGCGGGGATGATCCC	64	29	63	32.03	I-E
		RSCP01000019.1_2	ATCTCCGAAGTCTCGGCTTCGGAGCTTCATTGAGGG	21	36	20	36.5	orphan I-G
		RSCP01000020.1_3	GTCACCTCCCTTCGGGGAGGTGTGGATTGAAAT	10	33	9	33.56	orphan I-C
GCA_001892925.1_ASM189292v1_genomic	incomplete I-G CRISPR and cas enzymes are in different contigs; the CRISPR array is split in two contigs	MLZL01000013.1_1	ATCTCCGAAGTCTCGGCTTCGGAGCTTCATTGAGGG	3	36	2	44
GCA_028203055.1_ASM2820305v1_genomic	I-G incomplete- missing Cas3	JAQKKY010000012.1_1	ATCTCCGAAGTCTCGGCTTCGGAGCTTCATTGAGGG	23	36	22	36
GCA_001264015.1_ASM126401v1_genomic	I-E [2 crispr arrays (different consensus repeat) of the same system I-E but one cas operon (1 CRISPR-Cas system)]	AWFP01000016.1_1	GTGTTCCCCGTAAGCGCGGGGATGATCCC	53	29	52	32.23
		AWFP01000016.1_2	GTGTTCCCCGCAAGCGCGGGGATGATCCC	28	29	27	32.11
GCA_004154455.1_ASM415445v1_genomic	I-E [3 crispr arrays (different consensus repeat for CRISPR 1) of the same system I-E but one cas operon (1 CRISPR-Cas system)]	RSCO01000033.1_1	ATGTTCCCCGCAAGCGCGGGGATGATCCC	30	29	29	32.17
		RSCO01000033.1_2	ATGTTCCCCGCAAGCGCGGGGATGATCCC	32	29	31	32
		RSCO01000033.1_3	ATGTTCCCCGCAAGCGCGGGGATGATCCC	49	29	48	32.04
GCA_004154555.1_ASM415455v1_genomic	I-E	RSCY01000004.1_1	GTGTTCCCCGCAAGCGCGGGGATGATCCC	71	29	70	32.33
GCA_018408985.1_ASM1840898v1_genomic	I-E [2 crispr arrays (different consensus repeat) of the same system I-E but one cas operon (1 CRISPR-Cas system)]	JAGGCX010000001.1_1	GTGTTCCCCGTAAGCGCGGGGATGATCCC	63	29	62	32.24
		JAGGCX010000001.1_2	GTGTTCCCCGCAAGCGCGGGGATGATCCC	27	29	26	32.12
GCA_020309945.1_ASM2030994v1_genomic	I-E [2 crispr arrays (different consensus repeat) of the same system I-E but one cas operon (1 CRISPR-Cas system)]	CP084315.1_1	GTGTTCCCCGTAAGCGCGGGGATGATCCC	55	29	54	32.17
		CP084315.1_2	GTGTTCCCCGCAAGCGCGGGGATGATCCC	28	29	27	32.15
GCA_027659385.1_ASM2765938v1_genomic	incomplete I-G; no repeats; 1 Cas1; 1 Cas3
GCA_027663025.1_ASM2766302v1_genomic	incomplete I-G; no repeats; 1 Cas1; 1 Cas3

## Sheet: Table S2
Table S2. Cas1 and Cas3 protein clusters
Clusters		Protein sequences
Cas1	Cas3	Cas1
>Cluster 1	>Cluster A	>Cluster 1
GCA_000021425.1	GCA_000021425.1	MKRGEGLEDTLPISLICDFIFCPRRAWLEIQGEKIESLQMERGFHDHRAVDDANGGRGDTDYRAVNVNHQGWGLSGRLDAVRLNEDNGVIIREYKATPVRRSMDVTHAMRIQLALQAACMEDMGYRVDGTEIFFTSHHRIVPVELRKSDYEEAYGSVQEVRKLIECETAPLPFEDDPRCMRCSHAGICLPEERAHNIPEHRIMVKVPDHAVTHLATPGARAYLKSGRMHVSKNGDEITSVPLDSIQALQIHGNVDVSSGLMRELMWRNIPILWCSGTGRLMGWSVSSYGPNGETRVAQHVASHEGRLDLAREFISAKIHNQIVLLRRSDKNNNVLFDMKHIEKSVVNANRIQDILSLEGQAAALYFSQFHHLISVNKRNEWPWLERMRHPAPDPLNALL…
GCA_000022705.1	GCA_000022705.1	>Cluster 2
GCA_000025245.2	GCA_000022965.1	MKRGEGLEDTLPISLICDFIFCPRRAWLEIQGEKIESLQMERGFHDHRAVDDANGGRGDTDYRAVNVNHQGWGLSGRLDAVRLNEDNGVIIREYKATPVRRSMDVTHAMRIQLALQAACMEDMGYRVDGTEIFFTSHHRIVPVELRKSDYEEAYGSVQEVRKLIECETAPLPFEDDPRCMRCSHAGICLPEERAHNIPEHRIMVKVPDHAVTHLATPGARAYLKSGRMHVSKNGDEITSVPLDSIQALQIHGNVDVSSGLMRELMWRNIPILWCSGTGRLMGWSVSPYGPNGETRVAQHVASHEGRLDLAREFISAKIHNQIVLLRRSDKNNNVLFDMKHIEKSVVNANRIQDILSLEGQAAALYFSQFHHLISVNKRNEWPWLERMRHPAPDPLNALL…
GCA_000092765.1	GCA_000025245.2	>Cluster 3
GCA_000220885.1	GCA_000092765.1	MKRGEGLEDTLPISLICDFIFCPRRAWLEIQGEKIESLQMERGFHDHRAVDDANGGRGDTDYRAVNVNHQGWGLSGRLDAVRLNEDNGVIIREYKATPVRRSMDVTHAMRIQLALQAACMEDMGYRVDGTEIFFTSHHRIVPVELRKSDYEEAYGSVQEVRKLIECETAPLPFEDDPRCMRCSHAGICLPEERAHNIPEHRIMVKVPNHAVTHLATPGARAYLKSGRMHVSKNGDEITSVPLDSIQALQIHGNVDVSSGLMRELMWRNIPILWCSGTGRLMGWSVSSYGPNGETRVAQHVASHEGRLDLAREFISAKIHNQIVLLRRSDKNNNVLFDMKHIEKSVVNANRIQDILSLEGQAAALYFSQFHHLISVNKRNEWPWLERMRHPAPDPLNALL…
GCA_000224965.2	GCA_000220885.1	>Cluster 4
GCA_000277325.1	GCA_000224965.2	MKRGEGLEDTLPISLICDFIFCPRRAWLEIQGEKIESLQMERGFHDHRAVDDANGGRGDTDYRAVNVNHQGWGLSGRLDAVRLNEDNGVIIREYKATPVRRSMDVTHAMRIQLALQAACMEDMGYRVDGTEIFFTSHHRIVPVELRKSDYEEAYGSVQEVRKLIECETAPLPFEDDPRCMRCSHAGICLPEERAHNIPEHRIMVKVPDHAVTHLATPGARAYLKSGRMHVSKNGDEITSVPLDSIQALQIHGNVDVSSGLMRELMWRNIPILWCSGTGRLMGWSVSSYGPNGETRVAQHVASHEGRLDLAREFISAKIHNQIVLLRRSDKNNNVLFDMKHIEKSVVNANRIQDILGLEGQAAALYFSQFHHLISVNKRNEWPWLERMRHPAPDPLNALL…
GCA_000277345.1	GCA_000277325.1	>Cluster 5
GCA_000414215.2	GCA_000277345.1	MDIASSSRLSDREKSVGSGKRKPVPGARPPELGELVRCEDRISFVYFEHCIINRKDNAITVTDHTGTIYVPAASLSVLMLGPGTNVTHQAMTVIGENGATVVWVGERGVRMYAFGKPLTHSSALLQQQARLGSNTRKRLAVARAMYQMRFPGEDVSKLTMQQLRGREGAESARYIEPCRRRRVSNGISEHIIRRITMIPMTSTRHCRRRTHACTA*
GCA_000612705.1	GCA_000414215.2	>Cluster 6
GCA_000695895.1	GCA_000612705.1	MDIASSSRLSDREKSVGSGKRKPVPGARPPELGELVRCEDRISFVYFEHCIINRKDNAITVTDHTGTIYVPAASLSVLMLGPGTNVTHQAMTVIGENGATVVWVGERGVRMYAFGKPLTHSSALLQQQARLGSNTRKRLAVARAMYQMRFPGEDVSKLTMQQLRGREGARIRKVYRAMSKETGVEWDKRTYNPQDYDDSNDINKALSAAHTCLYGIAHSVIVALGCSPGLGFVHVGHERSFVYDVADLYKAELSIPVAFRTVAKEPDDISSAVRLAMRDAVYDLSIMTRMVKDIRALLGVSYNEAEESADHVGLWDERLQEVPAGTAYGQIDDDTLGDEWNEEPW*
GCA_000816205.1	GCA_000695895.1	>Cluster 7
GCA_000817045.1	GCA_000816205.1	MDIASSSRLSDREKSVGSGKRKPVPGARPPELGELVRCEDRISFVYFEHCIINRKDNAITVTDHTGTIYVPAASLSVLMLGPGTNVTHQAMTVIGENGATVVWVGERGVRMYAFGKPLTHSSALLQQQARLGSNTRKRLAVARAMYQMRFPGEDVSKLTMQQLRGREGARIHKVYRAMSKETGVEWDKRTYNPQDYDDSNDINKALSAAHTCLYGIAHSVIVALGCSPGLGFVHVGHERSFVYDVADLYKAELSIPVAFRTVAKEPDDISSAVRLAMRDAVYDLSIMTRMVKDIRALLGVSYNEAEESADHVGLWDERLQEVPAGTAYGQIDDDTLGDEWNEEPW*
GCA_000818055.1	GCA_000817045.1	>Cluster 8
GCA_001263975.1	GCA_000818055.1	MDIASSSRLSDREKSVGSGKRKPVPGARPPELGELVRCEDRISFVYFEHCIINRKDNAITVTDHTGTIYVPAASLSVLMLGPGTNVTHQAMTVIGENGATVVWVGERGVRMYAFGKPLTHSSALLQQQARLGSNTRKRLAVARAMYQMRFPGEDVSKLTMQQLRGREGARIRKVYRAMSKETGVEWDKRTYNPQDYDDSNDINKALSAAHTCLYGIAHSVIVALGCSSGLGFVHVGHERSFVYDVADLYKAELSIPVAFRTVAKEPDDISSAVRLAMRDAVYDLSIMTRMVKDIRALLGVSYNEAEESADHVGLWDERLQEVPAGTAYGQIDDDTLGDEWNEEPW*
GCA_001263985.1	GCA_001263975.1
GCA_001892925.1	GCA_001263985.1	Cas3
GCA_002220485.1	GCA_001892925.1	>Cluster A
GCA_002914815.1	GCA_002914815.1	MEMNATTPNEMLVELYDLFVESLHQGRKPYLWQTRLMREVVNNGQWMKLISAPTGSGKTAVIDVHLFVNALAGLAALDDIPLPKELNHLLKSLSLDAVPRRMAVTVNRRGIVDDQYLEASAACARINDVASLDDDTESEILKLIAVGLYARQYSELMDRQWTFDQLAFQCQEQGKVVCSAQRLRGGLDDKADMRVWRYKPLECQILCGTPDMIGSRLLFSGYGVSDAAKPIEAALLAYDAVIVVDEAQLSRQFAYTAQQIPRIEACIRQGEPLPVSPLQVVVTTATPSGENISNLQDEQSICGVEEADFKIDLELRRRLRTPRPIQVLSVDDKQIATCMAKESIALQERLGGVVVCFVNTVPRASEVVRRLREALGKDAGDNAVRAFVGPMRDYERDQF…
GCA_002914895.1	GCA_002914895.1	>Cluster B
GCA_003094775.1	GCA_003094775.1	MEMNATTPNEMLVELYDLFVESLHQGRKPYLWQTRLMREVVNNGQWMKLISAPTGSGKTAVIDVHLFVNALAGLAALDDIPLPKELNHLLKSLSLDAVPRRMAVTVNRRGIVDDQYLEASAACARINDVASLDDDTESEILKLIAVGLYARQYSELMDRQWTFDQLAFQCQEQGKVVCSAQRLRGGLDDKADMRVWRYKPLECQILCGTPDMIGSRLLFSGYGVSDAAKPIEAALLAYDAVIVVDEAQLSRQFAYTAQQIPRIEACIRQGEPLPVSPLQVVVTTATPSGENISNLQDEQSICGVEEADFKIDLELRRRLRTPRPIQVLSVDDKQIATCMAKESIALQERLGGVVVCFVNTVPRASEVVRRLREALGKDAGDNAVRAFVGPMRDYERDQF…
GCA_003094815.1	GCA_003094815.1	>Cluster C
GCA_003094835.1	GCA_003094835.1	MEMNATTPNEMLVELYDLFVESLHQGRKPYLWQTRLMREVVNNGQWMKLISAPTGSGKTAVIDVHLFVNALAGLAALDDIPLPKELDHLLKSLSLDAVPRRMAVTVNRRGIVDDQYLEASAACARINDVASLDDDTESEILKLIAVGLYARQYSELMDRQWTFDQLAFQCQEQGKVVCSAQRLRGGLDDKADMRVWRYKPLECQILCGTPDMIGSRLLFSGYGVSDAAKPIEAALLAYDAVIVVDEAQLSRQFAYTAQQIPRIEACIRQGEPLPVSPLQVVVTTATPSGENISNLQDEQSICGVEEADFKIDLELRRRLRTPRPIQVLSVDDKQIATCMAKESIALQERLGGVVVCFVNTVPRASEVVRRLREALGKDAGDNAVRAFVGPMRDYERDQF…
GCA_003094875.1	GCA_003094875.1	>Cluster D
GCA_003094895.1	GCA_003094895.1	MGQLGYSSDDGLALSAQARALWGKTDRDVGEEWLPLYVHMSDSALVAEKIWDEWLPEGTREIIASNFNGDATLAKRVTVFLAGIHDLGKATPVFQSKPITYAPNVDNNSMAWIPEQAGLTVGHFDNPNNPTHPMAGELLLERYLIDIGWSKNIARSYASVVGSHHGKPPVGRKLGDLEKSGDIISQRMGILDEQWIRVHRELIEYIADIAGINAHACARLGKIQLAPECEVLLTAITIMADWIASNSEDSLFPLVGVRADDDGRRTEILSRFGLRARAERGWGRVSLPAAWRPEALPDLNSDQKADAFFEQRFQLPDGAHPRPVQETMIELCATVQEPGIVVLEAPMGEGKTEAALAAAEILGQRTGRGGVCVALPTMATTDAMFGRVLSWLDSLPQQG…
GCA_003094915.1	GCA_003094915.1	>Cluster E
GCA_003095015.1	GCA_003095015.1	MGQLGYSSDDGLALSAQARALWGKTDRDVGEEWLPLYVHMSDSALVAEKIWDEWLPEGTREIIASNFNGDATLAKRVTVFLAGIHDLGKATPVFQSKPITYAPNVDNNSMAWIPEQAGLTVGHFDNPNNPTHPMAGELLLERYLIDIGWSKNIARSYASVVGSHHGKPPVGRKLGDLEKSGDIISQRMGILDEQWIRVHRELIEYIADIAGINAHACARLGKIQLAPKCEVLLTAITIMADWIASNSEDSLFPLVGVRADDDGRRTEILSRSGLRARAERGWGRVSLPAAWRPEALPDLNSDQKADAFFEQRFQLPDGAHPRPVQETMIELCATVQEPGIVVLEAPMGEGKTEAALAAAEILGQRTGRGGVCVALPTMATTDAMFGRVLSWLDSLPQQG…
GCA_003095055.1	GCA_003095055.1	>Cluster F
GCA_003095075.1	GCA_003095075.1	MGQLGYSSDDGLALSAQARALWGKTDRDVGEEWLPLYVHMSDSALVAEKIWDEWLPEGTREIIASNFNGDATLAKRVTVFLAGIHDLGKATPVFQSKPITYAPNVDNNSMAWIPEQAGLTVGHFDNPNNPTHPMAGELLLERYLIDIGWSKNIARSYASVVGSHHGKPPVGRKLGDLEKSGDIISQRMGILDEQWIRVHRELIEYIADIAGINAHACARLGKIQLAPECEVLLTAITIMADWIASNSEDSLFPLVGVRADDDGRRTEILSRSGLRARAERGWGRVSLPAAWRPEALPDLNSDQKADAFFEQRFQLPDGAHPRPVQETMIELCATVQEPGIVVLEAPMGEGKTEAALAAAEILGQRTGRGGVCVALPTMATTDAMFGRVLSWLDSLPQQG…
GCA_003095115.1	GCA_003095115.1	>Cluster G
GCA_003390755.1	GCA_003390755.1	MGQLGYSSDDGLALSAQARALWGKTDRDVGEEWLPLYVHMSDSALVAEKIWDEWLPEGTREIIASNFNGDATLAKRVTVFLAGIHDLGKATPVFQSKPITYAPNVDNNSMAWIPEQAGLTVGHFDNPNNPTHPMAGELLLERYLIDIGWSKNIARSYASVVGSHHGKPPVGRKLGDLEKSGDIISQRMGILDEQWIRVHRELIEYIADIAGINAHACARLGKIQLAPECEVLLTAITIMADWIASNSEDSLFPLVGVRADDDGRRTEILSRSGLRARAERGWGRVSLPAAWRPEALPDLNSDQKADAFFEQRFQLPDGAHPRPVQETVIELCATVQEPGIVVLEAPMGEGKTEAALAAAEILGQRTGRGGVCVALPTMATTDAMFGRVLSWLDSLPQQG…
GCA_003428375.1	GCA_003428375.1	>Cluster H
GCA_003438565.1	GCA_003438565.1	MGQLGYSSDDGLALSAQARALWGKTDRDVGEEWLPLYVHMSDSALVAEKIWDEWLPEGTREIIVSNFNGDATLAKRVTVFLAGIHDLGKATPVFQSKPITYAPNVDNNSMAWIPEQAGLTVGHFDNPNNPTHPMAGELLLERYLIDIGWSKNIARSYASVVGSHHGKPPVGRKLGDLEKSGDIISQRMGILDEQWIRVHRELIEYIADIAGINAHACARLGKIQLAPECEVLLTAITIMADWIASNSEDSLFPLVGVRADDDGRRTEILSRSGLRARAERGWGRVSLPAAWRPEALPDLNSDQKADAFFEQRFQLPDGAHPRPVQETMIELCATVQEPGIVVLEAPMGEGKTEAALAAAEILGQRTGRGGVCVALPTMATTDAMFGRVLSWLDSLPQQG…
GCA_003438945.1	GCA_003438945.1
GCA_003606305.1	GCA_003606305.1
GCA_003970855.1	GCA_003970855.1
GCA_004135895.1	GCA_004135895.1
GCA_004154435.1	GCA_004154435.1
GCA_004154445.1	GCA_004154445.1
GCA_004154475.1	GCA_004154475.1
GCA_004154525.1	GCA_004154525.1
GCA_004154535.1	GCA_004154535.1
GCA_004154545.1	GCA_004154545.1
GCA_004154565.1	GCA_004154565.1
GCA_004154655.1	GCA_004154655.1
GCA_004154695.1	GCA_004154695.1
GCA_004167905.1	GCA_004167905.1
GCA_005844245.1	GCA_005844245.1
GCA_006538245.1	GCA_006538245.1
GCA_006538265.1	GCA_006538265.1
GCA_006538285.1	GCA_006538285.1
GCA_008041995.1	GCA_008041995.1
GCA_008868455.1	GCA_008868455.1
GCA_009075805.1	GCA_009075805.1
GCA_009075825.1	GCA_009075825.1
GCA_009077835.1	GCA_009077835.1
GCA_009834975.1	GCA_009834975.1
GCA_011770105.1	GCA_011770105.1
GCA_015377505.1	GCA_015377505.1
GCA_015552635.1	GCA_015552635.1
GCA_016835115.1	GCA_016835115.1
GCA_016835135.1	GCA_016835135.1
GCA_017963615.1	GCA_017963615.1
GCA_018363555.1	GCA_018363555.1
GCA_018408975.1	GCA_018408975.1
GCA_018409015.1	GCA_018409015.1
GCA_019052265.1	GCA_019052265.1
GCA_019052295.1	GCA_019052295.1
GCA_019052305.1	GCA_019052305.1
GCA_019126555.1	GCA_019126555.1
GCA_019126655.1	GCA_019126655.1
GCA_019126675.1	GCA_019126675.1
GCA_019126705.1	GCA_019126705.1
GCA_019576095.1	GCA_019576095.1
GCA_020538555.1	GCA_020538555.1
GCA_020538585.1	GCA_020538585.1
GCA_020538625.1	GCA_020538625.1
GCA_020538665.1	GCA_020538665.1
GCA_020538695.1	GCA_020538695.1
GCA_020538725.1	GCA_020538725.1
GCA_020538745.1	GCA_020538745.1
GCA_020538755.1	GCA_020538755.1
GCA_020538865.1	GCA_020538865.1
GCA_020708875.1	GCA_020708875.1
GCA_021018785.1	GCA_021018785.1
GCA_023375105.1	GCA_023375105.1
GCA_023704215.1	GCA_023704215.1
GCA_024462105.1	GCA_024462105.1
GCA_025506255.1	GCA_025506255.1
GCA_025541635.1	GCA_025541635.1
GCA_025962765.1	GCA_025962765.1
GCA_025962845.1	GCA_025962845.1
GCA_025962905.1	GCA_025962905.1
GCA_025962945.1	GCA_025962945.1
GCA_025963135.1	GCA_025963135.1
GCA_026683895.1	GCA_026683895.1
GCA_027659385.1	GCA_027659385.1
GCA_027659425.1	GCA_027659425.1
GCA_027659815.1	GCA_027659815.1
GCA_027659965.1	GCA_027659965.1
GCA_027662985.1	GCA_027662985.1
GCA_027663025.1	GCA_027663025.1
GCA_027663125.1	GCA_027663125.1
GCA_027663145.1	GCA_027663145.1
GCA_027682435.1	GCA_027682435.1
GCA_027690475.1	GCA_027690475.1
GCA_028202655.1	GCA_028202655.1
GCA_028202775.1	GCA_028202775.1
GCA_028202875.1	GCA_028202875.1
GCA_028202895.1	GCA_028202895.1
GCA_028202905.1	GCA_028202905.1
GCA_028202935.1	GCA_028202935.1
GCA_028202945.1	GCA_028202945.1
GCA_028202975.1	GCA_028202975.1
GCA_028202995.1	GCA_028202995.1
GCA_028203015.1	GCA_028203015.1
GCA_028203035.1	GCA_028203035.1
GCA_028203055.1	GCA_028203075.1
GCA_028203075.1	GCA_028203095.1
GCA_028203095.1	GCA_028203115.1
GCA_028203115.1	GCA_028203125.1
GCA_028203125.1	GCA_028203155.1
GCA_028203155.1	GCA_028203165.1
GCA_028203165.1	GCA_028203195.1
GCA_028203195.1	GCA_028203205.1
GCA_028203205.1	GCA_028203245.1
GCA_028203245.1	GCA_028203255.1
GCA_028203255.1	GCA_028204175.1
GCA_028204175.1	GCA_028463865.1
GCA_028463865.1	GCA_029167605.1
GCA_029167605.1	GCA_029340165.1
GCA_029340165.1	GCA_029542645.1
GCA_029542645.1	GCA_029723705.1
GCA_029723705.1	GCA_030253625.1
GCA_030253625.1	GCA_030284625.1
GCA_030511705.1	GCA_030511705.1
GCA_030552855.1	GCA_030552855.1
GCA_032486795.1	GCA_032486795.1
GCA_034561975.1	GCA_034561975.1
GCA_035282465.1	GCA_035282465.1
GCA_036281465.1	GCA_036281465.1
GCA_036923305.1	GCA_036923305.1
GCA_038086955.1	GCA_038086955.1
GCA_039503425.1	GCA_039503425.1
GCA_040084745.1	GCA_040084745.1
GCA_040150835.1	GCA_040150835.1
GCA_040151095.1	GCA_040151095.1
GCA_040151175.1	GCA_040151175.1
GCA_040425675.1	GCA_040425675.1
GCA_040795405.1	GCA_040795405.1
GCA_040795425.1	GCA_040795425.1
GCA_040795435.1	GCA_040795435.1
GCA_040795465.1	GCA_040795465.1
GCA_040795485.1	GCA_040795485.1
GCA_040795505.1	GCA_040795505.1
GCA_040795525.1	GCA_040795525.1
GCA_040795545.1	GCA_040795545.1
GCA_040795585.1	GCA_040795585.1
GCA_044502405.1	GCA_044502405.1
GCA_044866785.1	GCA_044866785.1
GCA_900157045.1	GCA_900157045.1
GCA_900157135.1	GCA_900157135.1
GCA_902387355.1	GCA_902387355.1
GCA_905202165.1	GCA_905202165.1
GCA_925048565.1	GCA_925048565.1
GCA_938021615.1	GCA_938021615.1
GCA_958403275.1	GCA_958403275.1
GCA_958415775.1	GCA_958415775.1
GCA_958425585.1	GCA_958425585.1
GCA_958450425.1	GCA_958450425.1
GCA_958454455.1	GCA_958454455.1
GCA_959026015.1	GCA_959026015.1
GCA_959607355.1	GCA_959607355.1
>Cluster 2	>Cluster B
GCA_030284625.1	GCA_002220485.1
>Cluster 3	>Cluster C
GCA_000022965.1	GCA_004154425.1
>Cluster 4	GCA_004154645.1
GCA_004154425.1	>Cluster D
GCA_004154645.1	GCA_001264015.1
>Cluster 5	GCA_020309945.1
GCA_020309945.1	>Cluster E
>Cluster 6	GCA_004154555.1
GCA_001264015.1	>Cluster F
GCA_004154555.1	GCA_018408985.1
GCA_018408985.1	>Cluster G
>Cluster 7	GCA_004154425.1
GCA_004154425.1	GCA_004154645.1
GCA_004154645.1	>Cluster H
>Cluster 8	GCA_004154455.1
GCA_004154455.1

## Sheet: Table S3
Table S3. List of repeated spacer sequences
Genome	CRISPR-Cas system	Spacer ID	Sequence (5'- 3')	Similarity	Comment
GCA_004154645.1_ASM415464v1_genomic	Type I-E	RSCQ01000019.1; Spacer_13	TGTGGCACGCCAATGGCAATAGGCCATTACTG	identical
		RSCQ01000019.1; Spacer_57
GCA_020309945.1_ASM2030994v1_genomic	Type I-E	CP084315.1_1; Spacer_36	GCCTCGCATGGTGGGAGGGCAAGCCGGTCGAA	identical
		CP084315.1_1; Spacer_37
		CP084315.1_1; Spacer_38
		CP084315.1_1; Spacer_53	TATCGTGACCCCATCACGCTCGGCATGATGCA	2 nt difference	mismatches at positions 3, 5- likely seed-region; spacers considered distinct
		CP084315.1_2; Spacer_20	TACCATGACCCCATCACGCTCGGCATGATGCA
GCA_004154425.1_ASM415442v1_genomic	Type I-E	RSCP01000021.1; Spacer_13	TGTGGCACGCCAATGGCAATAGGCCATTACTG	identical
		RSCP01000021.1; Spacer_57
GCA_004154455.1_ASM415445v1_genomic	Type I-E	RSCO01000033.1_1; Spacer_26	CGGGCGAAATACGGGCATGGGTCCACATGATCA	identical
		RSCO01000033.1_1; Spacer_27
		RSCO01000033.1_2; Spacer_7	AGCGTGAGCGAGAGGATTCCGCACAGTGTCCA	1 nt difference	mismatch at position 27- non-seed region; spacers functionally same
		RSCO01000033.1_2; Spacer_11	AGCGTGAGCGAGAGGATTCCGCACAGCGTCCA
		RSCO01000033.1_3; Spacer_17	TCAGACAGTCTCACTGGACCTTTTGAGCCATT	identical
		RSCO01000033.1_3; Spacer_28
GCA_001264015.1_ASM126401v1_genomic	Type I-E	AWFP01000016.1_1; Spacer_2	TATCGTGACCCCATCACGCTCGGCATGATGCA	2 nt difference	mismatches at positions 3, 5- likely seed region; spacers considered distinct
		AWFP01000016.1_2; Spacer_8	TACCATGACCCCATCACGCTCGGCATGATGCA
GCA_018408985.1_ASM1840898v1_genomic	Type I-E	JAGGCX010000001.1_1; Spacer_6	GGGCCATTATCCGCGTAATGCGATGGGTGGTT	1 nt difference	mismatch at position 30- non-seed region; spacers functionally same
		JAGGCX010000001.1_1; Spacer_21	GGGCCATTATCCGCGTAATGCGATGGGTGATT
		JAGGCX010000001.1_1; Spacer_25	GCCTCGCATGGTGGGAGGGCAAGCCGGTCGAA	identical
		JAGGCX010000001.1_1; Spacer_26
		JAGGCX010000001.1_1; Spacer_61	GGGTGCGCAGCATCGTCGCCGTCATCGTCACCA	identical
		JAGGCX010000001.1_1; Spacer_62
GCA_017963615.1_ASM1796361v1_genomic	Type I-G	JAGMWM010000011.1_1; Spacer_1	GACGAGATGGCGCTCAGCGTGGCGGAGTGGGAGGCGG	1 nt difference	mismatch at position 6- potentially seed region; spacers could be considered distinct
		JAGMWM010000011.1_1; Spacer_2	GACGATATGGCGCTCAGCGTGGCGGAGTGGGAGGCGG
		JAGMWM010000011.1_1; Spacer_5	AAGCCGAACTCACTCACACGCTTCAAAGCGAACA	identical	5 & 7: identical; 8: 2nt difference from 5/7 & 1 nt difference from 10/11; 10 & 11: identical; mismatches at positions 13, 22, 32- likely non-seed region; spacers might be functionally same
		JAGMWM010000011.1_1; Spacer_7
		JAGMWM010000011.1_1; Spacer_8	AAGCCGAACTCAATCACACGCATCAAAGCGAACA
		JAGMWM010000011.1_1; Spacer_10	AAGCCGAACTCAATCACACGCATCAAAGCGACCA	identical
		JAGMWM010000011.1_1; Spacer_11
		JAGMWM010000011.1_1; Spacer_6	GTATTCGCCGTTCGAGAGGACTGAGAGGATGCTGTCAG		mismatches at positions 20, 21- non-seed region; spacers functionally same
		JAGMWM010000011.1_1; Spacer_9	GTATTCGCCGTTCGAGAGGCATGAGAGGATGCTGTCAG
		JAGMWM010000011.1_1; Spacer_12	GTATTCGCCGTTCGAGAGGAATGAGAGGATGCTGTCAG
		JAGMWM010000011.1_1; Spacer_14	ACGACAAGCCGCCGCCACCGATATTCACCTGCGA	1 nt difference	mismatch at position 6- likely seed region; spacers could be distinct
		JAGMWM010000011.1_1; Spacer_16	ACGACCAGCCGCCGCCACCGATATTCACCTGCGA
		JAGMWM010000011.1_1; Spacer_15	GGCCGCTGCGGTGACGGGCTGGTTTTTCCACCACACGC	1 nt difference	mismatch at position 8- potentially seed region; uncertain if spacers distinct
		JAGMWM010000011.1_1; Spacer_18	GGCCGCTTCGGTGACGGGCTGGTTTTTCCACCACACGC
		JAGMWM010000011.1_1; Spacer_17	AATCCCAGCCGCAAGGTCTGATGCCGCCTGAAAT	identical
		JAGMWM010000011.1_1; Spacer_19
		JAGMWM010000011.1_1; Spacer_25	GGCCGCGATAGACCACGAGGCGAACGAAGGCGTTGC	1 nt difference	mismatch at position 12- likely non-seed region; spacers likely functionally same
		JAGMWM010000011.1_1; Spacer_26	GGCCGCGATAGTCCACGAGGCGAACGAAGGCGTTGC

## Sheet: Table S4
Table S4. Spacer organization and corresponding sequences for the CRISPR arrays in B. lactis
CRISPR array	Composition	Number of spacers	CRISPR-Cas type	Spacer ID	Sequence
GCA_004154425.1_RSCP01000021.1_-_CRISPR_1	s189,s188,s187,s186,s185,s184,s140,s183,s182,s181,s180,s179,s178,s177,s176,s175,s174,s173,s172,s171,s170,s169,s168,s167,s166,s165,s164,s163,s162,s161,s160,s159,s158,s157,s156,s155,s154,s153,s152,s151,s150,s149,s148,s147,s146,s145,s144,s143,s142,s141,s140,s139,s138,s137,s136,s135,s134,s133,s132,s131,s130,s129,s128	63	I-E	s1	AGGGCCAGCAACGTCGTGGAGATCCATCAGGAGGC
GCA_004154555.1_RSCY01000004.1_1	s352, s351, s350, s349, s348, s347, s346, s345, s344, s343, s342, s341, s340, s339, s338, s337, s336, s335, s334, s333, s332, s331, s330, s329, s328, s327, s326, s325, s324, s323, s322, s321, s320, s319, s318, s317, s316, s315, s314, s313, s312, s311, s310, s309, s308, s307, s306, s305, s304, s303, s302, s301, s300, s299, s298, s297, s296, s295, s294, s293, s292, s291, s290, s289, s288, s287, s10…	70	I-E	s2	GCGACACCGAACGCCGCCGCCACAGTCGGGATGGC
GCA_004154645.1_RSCQ01000019.1_-_CRISPR_1	s189,s188,s187,s186,s185,s184,s140,s183,s182,s181,s180,s179,s178,s177,s176,s175,s174,s173,s172,s171,s170,s169,s168,s167,s166,s165,s164,s163,s162,s161,s160,s159,s158,s157,s156,s155,s154,s153,s152,s151,s150,s149,s148,s147,s146,s145,s144,s143,s142,s141,s140,s139,s138,s137,s136,s135,s134,s133,s132,s131,s130,s129,s128	63	I-E	s3	CGCGATCGTCACCGACTGCACTGTGTTCGCACTGTC
GCA_001264015.1_AWFP01000016.1_1	s25, s26, s27, s28, s29, s30, s31, s32, s33, s34, s35, s36, s37, s38, s39, s40, s41, s42, s43, s44, s45, s46, s47, s48, s49, s50, s51, s52, s53, s54, s55, s56, s57, s58, s59, s60, s61, s62, s63, s64, s65, s66, s67, s68, s69, s70, s71, s72, s73, s74, s75, s76	52	I-E [2 crispr arrays (different consensus repeat) of the same system I-E but one cas operon (1 CRISPR-Cas system)]	s4	GCTCAAGACACTCACCGACCAGCTCAAGAAGACCGA
GCA_001264015.1_AWFP01000016.1_2	s77, s78, s79, s80, s81, s82, s83, s84, s85, s86, s87, s88, s89, s90, s91, s92, s93, s94, s95, s96, s97, s98, s99, s100, s101, s102, s103	27		s5	GGCCGCGATAGTCCACGAGGCGAACGAAGGCGTTGC
GCA_018408985.1_JAGGCX010000001.1_1	s362, s363, s364, s365, s366, s367, s368, s369, s342, s28, s29, s30, s31, s32, s33, s34, s35, s370, s371, s36, s37, s38, s39, s40, s41, s41, s42, s43, s44, s45, s372, s46, s47, s48, s49, s50, s51, s52, s53, s54, s55, s56, s57, s58, s59, s60, s61, s62, s63, s64, s65, s373, s66, s68, s69, s70, s71, s72, s73, s74, s75, s75	62	I-E [2 crispr arrays (different consensus repeat) of the same system I-E but one cas operon (1 CRISPR-Cas system)]	s6	ATCATCCTCACGGAAATAGTGAGCATCCTCGAGAACCTG
GCA_018408985.1_JAGGCX010000001.1_2	s77, s78, s79, s80, s81, s82, s83, s84, s85, s86, s87, s374, s88, s89, s90, s91, s92, s95, s96, s97, s98, s99, s100, s101, s102, s103	26		s7	CTTGCATCCAACGCGCACAGCATTGCATACGGGTATAG
GCA_020309945.1_CP084315.1_2	s379,s78,s79,s80,s81,s82,s83,s84,s85,s86,s87,s88,s89,s90,s91,s92,s93,s94,s95,s96,s97,s98,s99,s100,s101,s102,s103	27	I-E [2 crispr arrays (different consensus repeat) of the same system I-E but one cas operon (1 CRISPR-Cas system)]	s8	CGGTTGAGCAGCCACGTGGTGATACTGCTCGCGCCA
GCA_020309945.1_CP084315.1_1	s25,s26,s375,s28,s29,s30,s31,s32,s33,s34,s376,s36,s37,s38,s39,s40,s41,s41,s41,s42,s43,s44,s45,s46,s47,s48,s49,s50,s377,s52,s53,s54,s55,s378,s57,s58,s59,s60,s61,s62,s63,s64,s65,s66,s67,s68,s69,s70,s71,s72,s73,s74,s75,s76	54		s9	GAGTGAACAACTCACTGTGCGAACCATCGAACCGTT
GCA_004154455.1_scaffold00000027_-_CRISPR_1	s190,s191,s192,s192,s193,s194,s195,s196,s197,s198,s199,s200,s201,s202,s203,s204,s205,s206,s207,s95,s208,s96,s97,s98,s99,s100,s101,s102,s103	29	I-E [3 crispr arrays (different consensus repeat for CRISPR 1) of the same system I-E but one cas operon (1 CRISPR-Cas system)]	s10	AAACAGGTCAATCAGCGGCGCAGGGAGGAGACGAA
GCA_004154455.1_scaffold00000027-_CRISPR_2	s209,s210, s211, s212, s213, s214, s215, s216, s217, s218, s219, s220, s221, s222, s223, s224, s225, s226, s227, s228, s229, s230, s231, s232, s233, s234, s235, s236, s237, s238, s239	31		s11	AATCCCAGCCGCAAGGTCTGATGCCGCCTGAAAT
GCA_004154455.1_scaffold00000027-_CRISPR_3	s240,s241,s242,s243,s244,s245,s246,s247,s248,s249,s250,s251,s252,s253,s254,s255,s256,s257,s258,s259,s260,s261,s262,s263,s264,s265,s266,s267,s268,s269,s270,s260,s271,s272,s273,s274,s275,s276,s277,s278,s279,s280,s281,s282,s283,s284,s285,s286	48		s12	GGCCGCTTCGGTGACGGGCTGGTTTTTCCACCACACGC
GCA_000021425.1_CP001213.1_1	s19,s18,s17,s16,s15,s14,s13,s12,s11,s10,s9,s8,s7,s6,s5,s4,s3,s2,s1	19	I-G	s13	ACGACAAGCCGCCGCCACCGATATTCACCTGCGA
GCA_000022705.1_CP001515.1_1	s19,s18,s17,s16,s15,s14,s13,s12,s11,s22,s21,s20,s10,s9,s8,s7,s6,s5,s4,s3,s2,s1	22	I-G	s14	TCGCCATTGGAGACGCGACGCAGGATACTATCCG
GCA_000022965.1_CP001606.1_1	s19,s18,s17,s16,s15,s14,s13,s12,s11,s10,s9,s8,s7,s6,s5,s4,s3,s2,s1	19	I-G	s15	GTATTCGCCGTTCGAGAGGAATGAGAGGATGCTGTCAG
GCA_000025245.2_CP001853.2_1	s19,s18,s17,s16,s15,s14,s13,s12,s11,s10,s9,s8,s7,s6,s5,s4,s3,s2,s1	19	I-G	s16	AAGCCGAACTCAATCACACGCATCAAAGCGAACA
GCA_000092765.1_CP001892.1_1	s19,s18,s17,s16,s15,s14,s13,s12,s11,s10,s9,s8,s7,s6,s5,s4,s3,s2,s1	19	I-G	s17	GCCCACCACAACGGCAACGGCGGAGGAACACGCGCCGAA
GCA_000220885.1_CP002915.1_1	s19,s18,s17,s16,s15,s14,s13,s12,s11,s10,s9,s8,s7,s6,s5,s4,s3,s2,s1	19	I-G	s18	AAGACCGGCACCGAACGCGACTTCACCATGACCTC
GCA_000224965.2_CP003039.2_1	s19,s18,s17,s16,s15,s14,s13,s12,s11,s10,s9,s8,s7,s6,s5,s4,s3,s2,s1	19	I-G	s19	GACGATATGGCGCTCAGCGTGGCGGAGTGGGAGGCGG
GCA_000277325.1_CP003497.1_1	s19,s18,s17,s16,s15,s14,s13,s12,s11,s10,s9,s8,s7,s6,s5,s4,s3,s2,s1	19	I-G	s20	AATCCCTCGGCCCATGATTCGTCACGTGGGATCAC
GCA_000277345.1_CP003498.1_1	s19,s18,s17,s23,s15,s14,s13,s12,s11,s22,s21,s20,s10,s9,s8,s7,s6,s5,s4,s3,s2,s1	22	I-G	s21	ATTGAGATTGATACCCGTGGCGCCGCTGATGAGAC
GCA_000414215.2_CP004053.2_1	s19,s18,s17,s16,s15,s14,s13,s12,s10,s9,s8,s7,s6,s5,s4,s3,s2,s1	18	I-G	s22	CACTGGTGGTGCGAATACGCCGAAACGGTGGAATGG
GCA_000612705.1_CBWX010000073.1_1	s19,s18,s17,s16,s15,s14,s13,s12,s11,s10,s9,s8,s7,s6,s5,s4,s3,s2,s1	19	I-G	s23	AAGTCCGAACTCAATCACACGCATCAAAGCGAACA
GCA_000695895.1_CP007755.1_1	s19,s18,s17,s16,s15,s14,s13,s12,s11,s10,s9,s8,s7,s6,s5,s4,s3,s2,s1	19	I-G	s24	CGGTTGAGCAGTCCACGTGGTGATACTGCTCGCGCC
GCA_000816205.1_CP007522.1_1	s19,s18,s17,s16,s15,s14,s13,s24,s7,s6,s5,s4,s3,s2,s1	15	I-G	s25	ATCTCTCGGCAATGTCGTAATTAGATATCAGT
GCA_000817045.1_CP010433.1_1	s19,s18,s17,s16,s15,s14,s13,s12,s11,s10,s9,s8,s7,s6,s5,s4,s3,s2,s1	19	I-G	s26	TATCGTGACCCCATCACGCTCGGCATGATGCA
GCA_000818055.1_CP009045.1_1	s19,s18,s17,s16,s15,s14,s13,s12,s11,s10,s9,s8,s7,s6,s5,s4,s3,s2,s1	19	I-G	s27	ATGCCGTCCGTGTCCATCGTGTCATACGTGTAC
GCA_001263975.1_AWFL01000010.1_1	s19,s18,s17,s16,s15,s14,s13,s12,s11,s22,s21,s20,s10,s9,s8,s7,s6,s5,s4,s3,s2,s1	22	I-G	s28	CCGCAATGAAACTGCTACGGCAAATCGGAGAA
GCA_001263985.1_AWFM01000010.1_1	s19,s18,s17,s16,s15,s14,s13,s12,s11,s22,s21,s20,s10,s9,s8,s7,s6,s5,s4,s3,s2,s1	22	I-G	s29	CGCTGACCGCATAATCCCCGCTTTCGTCTATG
GCA_002220485.1_CP002915.1_1	s19,s18,s17,s16,s15,s14,s13,s12,s11,s10,s9,s8,s7,s6,s5,s4,s3,s2,s1	19	I-G	s30	TCACTTCAATAATCGAAAACGTTTGTGAAATA
GCA_002914815.1_NIGR01000002.1_1	s19,s18,s17,s16,s15,s14,s13,s12,s11,s22,s21,s20,s10,s9,s8,s7,s6,s5,s4,s3,s2,s1	22	I-G	s31	ACGTCGCTTGGCACGCTCGCCGTGTCCAAGGA
GCA_002914895.1_NIGQ01000003.1_1	s19,s18,s17,s16,s15,s14,s13,s12,s11,s22,s21,s20,s10,s9,s8,s7,s6,s5,s4,s3,s2,s1	22	I-G	s32	GCGTCGTCGCCCAATGTGACGCTGCCGCGTGT
GCA_003094775.1_QDIL01000004.1_1	s19,s18,s17,s16,s15,s14,s13,s12,s11,s22,s21,s20,s10,s9,s8,s7,s6,s5,s4,s3,s2,s1	22	I-G	s33	TTCTGCGTCGCCAAGAACTGCAAGTCTTCGGC
GCA_003094815.1_QDIN01000003.1_1	s19,s18,s17,s16,s15,s14,s13,s12,s11,s22,s21,s20,s10,s9,s8,s7,s6,s5,s4,s3,s2,s1	22	I-G	s34	GCGTATGCCCAGGCCAATGAGTCGGCGGCGTT
GCA_003094835.1_QDIO01000001.1_1	s19,s18,s17,s16,s15,s14,s13,s12,s11,s22,s21,s20,s10,s9,s8,s7,s6,s5,s4,s3,s2,s1	22	I-G	s35	GCAGCGCCCACTCGTCGATCTGCGTCTCCCACG
GCA_003094875.1_QDIR01000005.1_1	s19,s18,s17,s16,s15,s14,s13,s12,s11,s22,s21,s20,s10,s9,s8,s7,s6,s5,s4,s3,s2,s1	22	I-G	s36	TGCCCGAGGCGGCCACCGGCACGGTATGGTCC
GCA_003094895.1_QDIT01000003.1_1	s19,s18,s17,s16,s15,s14,s13,s12,s11,s22,s21,s20,s10,s9,s8,s7,s6,s5,s4,s3,s2,s1	22	I-G	s37	GGGCCATTATCCGCGTAATGCGATGGGTGATT
GCA_003094915.1_QDIV01000001.1_1	s19,s18,s17,s16,s15,s14,s13,s12,s11,s22,s21,s20,s10,s9,s8,s7,s6,s5,s4,s3,s2,s1	22	I-G	s38	AAAGTAAGCGAGGGAATAACATACATCAAAAA
GCA_003095015.1_QDIK01000004.1_1	s19,s18,s17,s16,s15,s14,s13,s12,s11,s22,s21,s20,s10,s9,s8,s7,s6,s5,s4,s3,s2,s1	22	I-G	s39	TGAGCGTGGACTGGGCGGATTATTTGTCCGGC
GCA_003095055.1_QDIZ01000003.1_1	s19,s18,s17,s16,s15,s14,s13,s12,s11,s10,s9,s8,s7,s6,s5,s4,s3,s2,s1	19	I-G	s40	GCGTCCAGTGCGCGACGGAACATGCCGACGAA
GCA_003095075.1_QDIP01000004.1_1	s19,s18,s17,s16,s15,s14,s13,s12,s11,s10,s9,s8,s7,s6,s5,s4,s3,s2,s1	19	I-G	s41	GCCTCGCATGGTGGGAGGGCAAGCCGGTCGAA
GCA_003095115.1_QDIU01000003.1_1	s19,s18,s17,s16,s15,s14,s13,s12,s11,s22,s21,s20,s10,s9,s8,s7,s6,s5,s4,s3,s2,s1	22	I-G	s42	ATTTGGAACTTTTTCAAATGCTTGTATCGACT
GCA_003390755.1_CP022724.1_1	s19,s18,s17,s16,s15,s14,s13,s12,s11,s10,s9,s8,s7,s6,s5,s4,s3,s2,s1	19	I-G	s43	GTGTTCGAGAAGGGGCCTGCGGTCTCGGTCAT
GCA_003428375.1_CP031703.1_1	s19,s18,s17,s16,s15,s14,s13,s12,s11,s10,s9,s8,s7,s6,s5,s4,s3,s2,s1	19	I-G	s44	TGACCGGGTTCGCCGAACTGCCGCACACGCCG
GCA_003438565.1_QSSU01000005.1_1	s19,s18,s17,s16,s15,s14,s13,s12,s11,s10,s9,s8,s7,s6,s5,s4,s3,s2,s1	19	I-G	s45	GAGACAGACACCGAACTGATACTCCCAGTGGGC
GCA_003438945.1_QSUF01000005.1_1	s19,s18,s17,s16,s15,s14,s13,s12,s11,s10,s9,s8,s7,s6,s5,s4,s3,s2,s1	19	I-G	s46	GCCAACACCTCAAAGAATACGTCATCGCACAC
GCA_003606305.1_CP031154.1_1	s19,s18,s17,s16,s15,s14,s13,s12,s11,s10,s9,s8,s7,s6,s5,s4,s3,s2,s1	19	I-G	s47	AACATTGGAGAGAAGCCAAGCAAGCCGAAACA
GCA_003970855.1_RWKO01000022.1_-_CRISPR_1	s5,s4,s3,s2,s1	5	I-G	s48	CACGGCCACACGCATCGATTTCACGCGTGGGC
GCA_004135895.1_CP035497.1_1	s19,s18,s17,s16,s15,s14,s13,s12,s11,s10,s9,s8,s7,s6,s5,s4,s3,s2,s1	19	I-G	s49	GCCAGCATGGTCGCCCAGTCCGTGCCATGCCC
GCA_004154425.1_RSCP01000018.1_-_CRISPR_1	s105,s104,s4,s2,s1	5	I-G	s50	ATCTTCTTGACGTCCCCAGTACCGGCATAATC
GCA_004154435.1_RSCT01000005.1_1	s19,s18,s17,s16,s15,s14,s13,s12,s11,s10,s9,s8,s7,s6,s5,s4,s3,s2,s1	19	I-G	s51	GCGTTGCCTTCGGCTGCGGTGATGTAGTAGTGCG
GCA_004154445.1_RSCR01000007.1_1	s19,s18,s17,s16,s15,s14,s13,s12,s11,s10,s9,s8,s7,s6,s5,s4,s3,s2,s1	19	I-G	s52	TGGTCGGAGAGGATCTGGTCGGCGTCGGCGGC
GCA_004154475.1_RSCS01000005.1_1	s19,s18,s17,s16,s15,s14,s13,s12,s11,s10,s9,s8,s7,s6,s5,s4,s3,s2,s1	19	I-G	s53	TGCCAGCCCGTCAAACGAAACGGCCGATTCAA
GCA_004154525.1_RSCU01000005.1_1	s19,s18,s17,s16,s15,s14,s13,s12,s11,s10,s9,s8,s7,s6,s5,s4,s3,s2,s1	19	I-G	s54	GTGATCATCTCGTTCCAGATCTGGTTCTTCAC
GCA_004154535.1_RSCV01000005.1_1	s19,s18,s17,s16,s15,s14,s13,s12,s11,s10,s9,s8,s7,s6,s5,s4,s3,s2,s1	19	I-G	s55	TCCACATGTGCGCCTCCTCGTGGTGCGGTCGCG
GCA_004154545.1_RSCW01000008.1_1	s19,s18,s17,s16,s15,s14,s13,s12,s11,s10,s9,s8,s7,s6,s5,s4,s3,s2,s1	19	I-G	s56	TCGGCCTGCGAGTTCGCCGGCGCGCTCTGGGA
GCA_004154565.1_RSDA01000005.1_1	s19,s18,s17,s16,s15,s14,s13,s12,s11,s10,s9,s8,s7,s6,s5,s4,s3,s2,s1	19	I-G	s57	GTCGACACCACCGGAAGCCAGCTGACCATGCT
GCA_004154645.1_RSCQ01000017.1_-_CRISPR_1;_Spacer_1 Bifidobacterium animalis subsp. lactis strain 2007B Contig_17, whole genome shotgun sequence	s106,s107,s108,s109,s110,s111,s112,s113,s114,s14,s115,s12,s21,s116,s10,s117,s9,s7,s6,s118,s105,s104,s4,s2,s1	25	I-G	s58	AACGGGTTGACCATAGGCGACCTGACGAACAC
GCA_004154655.1_RSCX01000007.1_1	s19,s18,s17,s16,s15,s14,s13,s12,s11,s10,s9,s8,s7,s6,s5,s4,s3,s2,s1	19	I-G	s59	ACCAAACAAAACCAAACAAAACAACAAACAACAAA
GCA_004154695.1_RSCZ01000005.1_1	s19,s18,s17,s16,s15,s14,s13,s12,s11,s10,s9,s8,s7,s6,s5,s4,s3,s2,s1	19	I-G	s60	AATTTTGGTAAATTGGTTTTGGTTATCCCCTA
GCA_004167905.1_RCXF01000004.1_1	s19,s18,s17,s16,s15,s14,s13,s12,s11,s22,s21,s20,s10,s9,s8,s7,s6,s5,s4,s3,s2,s1	22	I-G	s61	AGTTGACGTTAACACCGATGAGGCCAACCAGA
GCA_005844245.1_SPFV01000003.1_1	s19,s18,s17,s16,s15,s14,s13,s12,s11,s22,s21,s20,s10,s9,s8,s7,s6,s5,s4,s3,s2,s1	22	I-G	s62	GCCGCTGTGATTGCCGCGCTTCGCGATGCGTC
GCA_006538245.1_BJKG01000013.1_1	s19,s18,s17,s16,s15,s14,s13,s12,s11,s10,s9,s8,s7,s6,s5,s4,s3,s2,s1	19	I-G	s63	AGCATGTCGTAGCTGACCGGCTGAACCTGTCC
GCA_006538265.1_BJKH01000001.1_1	s19,s18,s17,s16,s15,s14,s13,s12,s11,s10,s9,s8,s7,s6,s5,s4,s3,s2,s1	19	I-G	s64	GTGTTGCCGATGGCGTATTGCGCATAGTCCTC
GCA_006538285.1_BJKI01000014.1_1	s19,s18,s17,s16,s15,s14,s13,s12,s11,s10,s9,s8,s7,s6,s5,s4,s3,s2,s1	19	I-G	s65	TATTGGGACAATCAGGAGGCACCGACATGGCAG
GCA_008041995.1_CP042940.1_1	s19,s18,s17,s16,s15,s14,s13,s12,s11,s10,s9,s8,s7,s6,s5,s4,s3,s2,s1	19	I-G	s66	CGGCCGCATCCGGCATGCAGCCGATCCCGACT
GCA_008868455.1_WBNU01000003.1_1	s19,s18,s17,s16,s15,s14,s13,s12,s11,s10,s9,s8,s7,s6,s5,s4,s3,s2,s1	19	I-G	s67	GCGACGGCGCGCACGCCTCAAGTCGCAGCAGC
GCA_009075805.1_WDOB01000004.1_1	s19,s18,s17,s16,s15,s14,s13,s12,s11,s22,s21,s20,s10,s9,s8,s7,s6,s5,s4,s3,s2,s1	22	I-G	s68	AAGGCAAACCAATTACTGGGACAATCATCAGGA
GCA_009075825.1_WDOC01000003.1_1	s19,s18,s17,s16,s15,s14,s13,s12,s11,s22,s21,s20,s10,s9,s8,s7,s6,s5,s4,s3,s2,s1	22	I-G	s69	GTGGCGGTGAAACGGTCGCCTTCCTTCGGCTC
GCA_009077835.1_WDOA01000004.1_1	s19,s18,s17,s16,s15,s14,s13,s12,s11,s22,s21,s20,s10,s9,s8,s7,s6,s5,s4,s3,s2,s1	22	I-G	s70	TGCAGGTGTGATGGATTGACGCATAGGCTGTT
GCA_009834975.1_WTKQ01000008.1_1	s19,s18,s17,s16,s15,s14,s13,s12,s11,s10,s9,s8,s7,s6,s5,s4,s3,s2,s1	19	I-G	s71	GCCGAACCGCCCTTGCGGGTCTGCATGCTTTG
GCA_011770105.1_CP047190.1_1	s19,s18,s17,s16,s15,s14,s13,s12,s11,s10,s9,s8,s7,s6,s5,s4,s3,s2,s1	19	I-G	s72	TCAAGATTGGCCCGATCACCACCACCCACATA
GCA_015377505.1_CP045589.1_1	s19,s18,s17,s16,s15,s14,s13,s12,s11,s22,s21,s20,s10,s9,s8,s7,s6,s5,s4,s3,s2,s1	22	I-G	s73	AGGTTCGTGTTGCCGTCCGGATTGTCCTTGAT
GCA_015552635.1_JADNFD010000005.1_1	s19,s18,s17,s16,s15,s14,s13,s12,s11,s22,s21,s20,s10,s9,s8,s7,s6,s5,s4,s3,s2,s1	22	I-G	s74	TGTCATTGGGCAAGGGGCCGGACGGCAAGTAC
GCA_016835115.1_CP069248.1_1	s19,s18,s17,s16,s15,s14,s13,s12,s11,s22,s21,s20,s10,s9,s8,s7,s6,s5,s4,s3,s2,s1	22	I-G	s75	GGGTGCGCAGCATCGTCGCCGTCATCGTCACCA
GCA_016835135.1_CP069249.1_1	s19,s18,s17,s16,s15,s14,s13,s12,s11,s22,s21,s20,s10,s9,s8,s7,s6,s5,s4,s3,s2,s1	22	I-G	s76	GCGTTGCCCTCGGCGGCGGTGATATAGTAGTG
GCA_017963615.1_JAGMWM010000011.1_1	s354,s19,s18,s17,s355,s356,s355,s16,s357,s358,s358,s15,s14,s13,s359,s360,s11,s12,s11,s10,s9,s8,s7,s6,s361,s5,s4,s3,s2,s1	30	I-G	s77	CAGCTCGCCCGCATGGAGCAGTTCAGGACCTA
GCA_018363555.1_JAGZNN010000007.1_1	s19,s18,s17,s16,s15,s14,s13,s12,s11,s10,s9,s8,s7,s6,s5,s4,s3,s2,s1	19	I-G	s78	AGCTTGTAGTGCGAGACGTGGTCGGCGTCCGT
GCA_018408975.1_JAGGCY010000102.1_1	s19,s18,s17,s16,s15,s14,s13,s12,s11,s10,s9,s8,s7,s6,s5,s4,s3,s2,s1	19	I-G	s79	TCACCGGCGGCACCCCGCCTGCCCAAGCACAGG
GCA_018409015.1_JAGGCW010000001.1_1	s19,s18,s17,s16,s15,s14,s13,s12,s11,s22,s21,s20,s10,s9,s8,s7,s6,s5,s4,s3,s2,s1	22	I-G	s80	GGGCCGTGCACCTCGTATACGGGATATGAGCG
GCA_019052265.1_JAHQUO010000003.1_1	s19,s18,s17,s16,s15,s14,s13,s12,s11,s10,s9,s8,s7,s6,s5,s4,s3,s2,s1	19	I-G	s81	GGAGGTGCATGAATTGAACGCAGAATAACGAC
GCA_019052295.1_JAHQUQ010000003.1_1	s19,s18,s17,s16,s15,s14,s13,s12,s11,s10,s9,s8,s7,s6,s5,s4,s3,s2,s1	19	I-G	s82	GTGTACCGCCAGTCGTATCTCAGATGCCGCCA
GCA_019052305.1_JAHQUP010000003.1_1	s19,s18,s17,s16,s15,s14,s13,s12,s11,s10,s9,s8,s7,s6,s5,s4,s3,s2,s1	19	I-G	s83	GCCTCGACCGCATTGGCCAACGACAGCGCCAC
GCA_019126555.1_JAHODE010000003.1_1	s19,s18,s17,s16,s15,s14,s13,s12,s11,s10,s9,s8,s7,s6,s5,s4,s3,s2,s1	19	I-G	s84	TACCATGACCCCATCACGCTCGGCATGATGCA
GCA_019126655.1_JAHODF010000003.1_1	s19,s18,s17,s16,s15,s14,s13,s12,s11,s10,s9,s8,s7,s6,s5,s4,s3,s2,s1	19	I-G	s85	AAGGCCGACATCGCCCTCACCCCCGGTGTCTAC
GCA_019126675.1_JAHODG010000003.1_1	s19,s18,s17,s16,s15,s14,s13,s12,s11,s10,s9,s8,s7,s6,s5,s4,s3,s2,s1	19	I-G	s86	ACCGACCCGAACCTGTGGGCACCCGGCAAGAC
GCA_019126705.1_JAHODN010000003.1_1	s19,s18,s17,s16,s15,s14,s13,s12,s11,s10,s9,s8,s7,s6,s5,s4,s3,s2,s1	19	I-G	s87	AGATCCTTGGACAGGTTCGGGGTCTGGTTCGG
GCA_019576095.1_CP080571.1_1	s19,s18,s17,s16,s15,s14,s13,s12,s11,s10,s9,s8,s7,s6,s5,s4,s3,s2,s1	19	I-G	s88	GCAGACATCCGGTCGAAAAGAATCCCGGAAGT
GCA_020538555.1_JAJBOQ010000003.1_1	s19,s18,s17,s16,s15,s14,s13,s12,s11,s10,s9,s8,s7,s6,s5,s4,s3,s2,s1	19	I-G	s89	CTGACAGCGGCGGACCTCAGGGACCAACTCCA
GCA_020538585.1_JAJBOR010000003.1_1	s19,s18,s17,s16,s15,s14,s13,s12,s11,s10,s9,s8,s7,s6,s5,s4,s3,s2,s1	19	I-G	s90	GTGGAAGGAACATATGAACAGCATCCGAACCT
GCA_020538625.1_JAJBOT010000003.1_1	s19,s18,s17,s16,s15,s14,s13,s12,s11,s10,s9,s8,s7,s6,s5,s4,s3,s2,s1	19	I-G	s91	TGCACAACGAAACCAACACCGAACTGATACTT
GCA_020538665.1_JAJBOV010000003.1_1	s19,s18,s17,s16,s15,s14,s13,s12,s11,s10,s9,s8,s7,s6,s5,s4,s3,s2,s1	19	I-G	s92	ACCCACGGCGGCAGTGACGATAACGGATACTG
GCA_020538695.1_JAJBOX010000003.1_1	s19,s18,s17,s16,s15,s14,s13,s12,s11,s10,s9,s8,s7,s6,s5,s4,s3,s2,s1	19	I-G	s93	AGGTAGGTGCCCGGCTTGAGTTCGATGACGCC
GCA_020538725.1_JAJBOY010000003.1_1	s19,s18,s17,s16,s15,s14,s13,s12,s11,s10,s9,s8,s7,s6,s5,s4,s3,s2,s1	19	I-G	s94	GTGGGCCAAACGTGGGCGATGAGGGACTCGAA
GCA_020538745.1_JAJBPA010000003.1_1	s19,s18,s17,s16,s15,s14,s13,s12,s11,s10,s9,s8,s7,s6,s5,s4,s3,s2,s1	19	I-G	s95	GCTGGGTGACGAGCGACGTGCTGCCGTCCATC
GCA_020538755.1_JAJBOZ010000003.1_1	s19,s18,s17,s16,s15,s14,s13,s12,s11,s10,s9,s8,s7,s6,s5,s4,s3,s2,s1	19	I-G	s96	AGGAGCGTGACCGTGTACTTGCCGTCATCACC
GCA_020538865.1_JAJBPD010000003.1_1	s19,s18,s17,s16,s15,s14,s13,s12,s11,s10,s9,s8,s7,s6,s5,s4,s3,s2,s1	19	I-G	s97	TACACCGAGATAACGCAGGCCGCCGGCAATTT
GCA_020708875.1_JAJFBZ010000003.1_1	s19,s18,s17,s16,s15,s14,s13,s12,s11,s10,s9,s8,s7,s6,s5,s4,s3,s2,s1	19	I-G	s98	CCGGCCGCCCCGGAGGTGGCGCGGAAGATACG
GCA_021018785.1_CP085838.1_1	s19,s18,s17,s16,s15,s14,s13,s12,s11,s10,s9,s8,s7,s6,s5,s4,s3,s2,s1	19	I-G	s99	ACGGCCGACAAGATCAGCGGACGACCCGTGAC
GCA_023375105.1_CP084116.1_1	s19,s18,s17,s16,s15,s14,s13,s12,s11,s10,s9,s8,s7,s6,s5,s4,s3,s2,s1	19	I-G	s100	GCCTACGGCATCCCACCCGAACTACTCGGCAT
GCA_023704215.1_CP094969.1_1	s19,s18,s17,s16,s15,s14,s13,s12,s11,s10,s9,s8,s7,s6,s5,s4,s3,s2,s1	19	I-G	s101	GATGCGCAGTTGCAGGCGCTCGTGGCGTCAGC
GCA_024462105.1_JANGAW010000005.1_1	s19,s18,s17,s16,s15,s14,s13,s12,s11,s10,s9,s8,s7,s6,s5,s4,s3,s2,s1	19	I-G	s102	GACAACAACGCCTGCAAGAGGCCGGACTGAATA
GCA_025506255.1_QQNI01000003.1_1	s19,s18,s17,s16,s15,s14,s13,s12,s11,s22,s21,s20,s10,s9,s8,s7,s6,s5,s4,s3,s2,s1	22	I-G	s103	CAGGCCGGGTGCCTCCATCCACTGCAAAACGG
GCA_025541635.1_JAHQIT010000003.1_1	s19,s18,s17,s16,s15,s14,s13,s12,s11,s10,s9,s8,s7,s6,s5,s4,s3,s2,s1	19	I-G	s104	TGCCACCACTGATCGCCGGCGTGGTGATTCCCGCG
GCA_025962765.1_JAOZWQ010000021.1_1	s19,s18,s17,s16,s380,s14,s13,s12,s11,s10,s9,s8,s7,s6,s5,s4,s3,s2,s1	19	I-G	s105	ATCAACAACGCGGAAGTCGTGAACACGTTACGTATC
GCA_025962845.1_JAOZWN010000004.1_1	s19,s18,s17,s16,s15,s14,s13,s12,s11,s10,s9,s8,s7,s6,s5,s4,s3,s2,s1	19	I-G	s106	TTCGTCAGGTCTGACATGGTGTCGTTGGCGGTGCATG
GCA_025962905.1_JAOZWL010000013.1_1	s19,s18,s17,s16,s15,s14,s13,s12,s11,s10,s9,s8,s7,s381,s5,s4,s3,s2,s1	19	I-G	s107	GAGGCAGGGCAGATACTCGACACGATGCCCGAATTCGT
GCA_025962945.1_JAOZWI010000005.1_1	s19,s18,s17,s16,s15,s14,s13,s12,s11,s10,s9,s8,s7,s6,s5,s4,s3,s2,s1	19	I-G	s108	ATTAGCTGGGGCGAGCGCGTCGACTGTGACTTCGCCGA
GCA_025963135.1_JAOZWB010000025.1_1	s19,s18,s17,s16,s15,s14,s383,s12,s11,s10,s9,s8,s7,s382,s5,s4,s3,s2,s1	19	I-G	s109	AGCTTCGATTTGAAGCTCGCGGACGTGCTGCTCAACGG
GCA_026683895.1_CP113363.1_1	s19,s18,s17,s16,s15,s14,s13,s12,s11,s10,s9,s8,s7,s6,s5,s4,s3,s2,s1	19	I-G	s110	TCGAATCAGCCCGCGTCGATGACAGTGACGGCCGACG
GCA_027659425.1_JAQDPN010000004.1_1	s19,s18,s17,s16,s15,s14,s13,s12,s11,s10,s9,s8,s7,s6,s5,s4,s3,s2,s1	19	I-G	s111	GTGTACTCCAACAGGCAGGGACGTGTCTACGAGTGCG
GCA_027659815.1_JAQDOQ010000004.1_1	s19,s18,s17,s16,s15,s14,s13,s12,s11,s10,s9,s8,s7,s6,s5,s4,s3,s2,s1	19	I-G	s112	CTGCGTATCCGCGAACGGCACGAGACCGCGATACGCCAC
GCA_027659965.1_JAQDOL010000004.1_1	s19,s18,s17,s16,s15,s14,s13,s12,s11,s10,s9,s8,s7,s6,s5,s4,s3,s2,s1	19	I-G	s113	TTATGGCCTTCGAGCCACACGTTGAAGCTCGTGATG
GCA_027662985.1_JAQDIQ010000003.1_1	s19,s18,s17,s16,s15,s14,s13,s12,s11,s10,s9,s8,s7,s6,s5,s4,s3,s2,s1	19	I-G	s114	TTCGTGCGAACGCCAGCACGGGCTTCCCGTTCT
GCA_027663125.1_JAQDIK010000004.1_1	s19,s18,s17,s16,s15,s14,s13,s12,s11,s10,s9,s8,s7,s6,s5,s4,s3,s2,s1	19	I-G	s115	ACGACAAGCCGCCGCCACCGACATTCACCTGCGA
GCA_027663145.1_JAQDIJ010000004.1_1	s19,s18,s17,s16,s15,s14,s13,s12,s11,s10,s9,s8,s7,s6,s5,s4,s3,s2,s1	19	I-G	s116	GGGTGTTATCCGGTATGCGGATACGGATCATGGTGTGC
GCA_027682435.1_JAQCZS010000004.1_1	s19,s18,s17,s16,s15,s14,s13,s12,s11,s10,s9,s8,s7,s6,s5,s4,s3,s2,s1	19	I-G	s117	GCGATCGCCTACCACACCGCGCACCAGATCATGC
GCA_027690475.1_JAQFCN010000003.1_1	s19,s18,s17,s16,s15,s14,s13,s12,s11,s10,s9,s8,s7,s6,s5,s4,s3,s2,s1	19	I-G	s118	GGCCGCGATAGTCTACGAGGCGAACGAAGGCGTTGC
GCA_028202655.1_JAQKKF010000005.1_1	s19,s18,s17,s16,s15,s14,s13,s12,s11,s22,s21,s20,s10,s9,s8,s7,s6,s5,s4,s3,s2,s1	22	I-G	s119	GCCGTCGAGGAGGGGTGGCTGCGTGATAATCCG
GCA_028202775.1_JAQKKG010000004.1_1	s19,s18,s17,s16,s15,s14,s13,s12,s11,s22,s21,s20,s10,s9,s8,s7,s6,s5,s4,s3,s2,s1	22	I-G	s120	CCAGACGCCGCGCACGATGCGGTCGATGTCAGAG
GCA_028202875.1_JAQKKN010000005.1_1	s19,s18,s17,s16,s15,s14,s13,s12,s11,s22,s21,s20,s10,s9,s8,s7,s6,s5,s4,s3,s2,s1	22	I-G	s121	CTTGACGATGCGACGGGTGGACAGCCAGACGCTG
GCA_028202895.1_JAQKKE010000009.1_1	s19,s18,s17,s16,s15,s14,s13,s12,s11,s22,s21,s20,s10,s9,s8,s7,s6,s5,s4,s3,s2,s1	22	I-G	s122	GCGTGACTGATGTGACGCCCGCGCAGGTGGAAT
GCA_028202905.1_JAQKKV010000003.1_1	s19,s18,s17,s16,s15,s14,s13,s12,s11,s22,s21,s20,s10,s9,s8,s7,s6,s5,s4,s3,s2,s1	22	I-G	s123	GCCTGGGTGGTCGCCGACGTCCGGGTCTCGCCTGT
GCA_028202935.1_JAQKKO010000005.1_1	s19,s18,s17,s16,s15,s14,s13,s12,s11,s22,s21,s20,s10,s9,s8,s7,s6,s5,s4,s3,s2,s1	22	I-G	s124	TGAAGAACATCATGATTCCTGTCGAATCGCTCT
GCA_028202945.1_JAQKKM010000005.1_1	s19,s18,s17,s16,s15,s14,s13,s12,s11,s22,s21,s20,s10,s9,s8,s7,s6,s5,s4,s3,s2,s1	22	I-G	s125	GTATCGCCAGTGTATTTCGGGGCGGCCTTGCCGA
GCA_028202975.1_JAQKKU010000066.1_1	s19,s18,s17,s16,s15,s14,s13,s12,s11,s22,s21,s20,s10,s9,s8,s7,s6,s5,s4,s3,s2,s1	22	I-G	s126	CGCCTGGTGTCCGCAGGTCGACGGCGCGCGTGT
GCA_028202995.1_JAQKKI010000005.1_1	s19,s18,s17,s16,s15,s14,s13,s12,s11,s22,s21,s20,s10,s9,s8,s7,s6,s5,s4,s3,s2,s1	22	I-G	s127	CTGCAGATCACCGACATTACGGCGTTCCATCCT
GCA_028203015.1_JAQKKJ010000006.1_1	s19,s18,s17,s16,s15,s14,s13,s12,s11,s22,s21,s20,s10,s9,s8,s7,s6,s5,s4,s3,s2,s1	22	I-G	s128	GGAGCCACCACCGCACTCACTGTGTTCAACCG
GCA_028203035.1_JAQKKH010000005.1_1	s19,s18,s17,s16,s15,s14,s13,s12,s11,s22,s21,s20,s10,s9,s8,s7,s6,s5,s4,s3,s2,s1	22	I-G	s129	ATGCGGTATTCACGTCCGAATGGCACGGCGAT
GCA_028203075.1_JAQKKK010000004.1_1	s19,s18,s17,s16,s15,s14,s13,s12,s11,s22,s21,s20,s10,s9,s8,s7,s6,s5,s4,s3,s2,s1	22	I-G	s130	AAGCCGTTCGCGAGATGATGGATCGCGTCTAC
GCA_028203095.1_JAQKKQ010000003.1_1	s19,s18,s17,s16,s15,s14,s13,s12,s11,s10,s9,s8,s7,s6,s5,s4,s3,s2,s1	19	I-G	s131	TGTTCGAGGTCTCGGTGACGGGAATCCCCGCC
GCA_028203115.1_JAQKKL010000005.1_1	s19,s18,s17,s16,s15,s14,s13,s12,s11,s22,s21,s20,s10,s9,s8,s7,s6,s5,s4,s3,s2,s1	22	I-G	s132	AGCTCGGGCGACTGTCACACCTTGCTCGCTTG
GCA_028203125.1_JAQKKS010000004.1_1	s19,s18,s17,s16,s15,s14,s13,s12,s11,s10,s9,s8,s7,s6,s5,s4,s3,s2,s1	19	I-G	s133	TCGTCGCGCATGAGTGGAAAGTCGCCCATGGC
GCA_028203155.1_JAQKKP010000004.1_1	s19,s18,s17,s16,s15,s14,s13,s12,s11,s22,s21,s20,s10,s9,s8,s7,s6,s5,s4,s3,s2,s1	22	I-G	s134	CGCTTTCCGCCTTGACCGCGTCTATCACGATCCG
GCA_028203165.1_JAQKKR010000003.1_1	s19,s18,s17,s16,s15,s14,s13,s12,s11,s10,s9,s8,s7,s6,s5,s4,s3,s2,s1	19	I-G	s135	GCCGGGCGCAACCGCACGCTCGCCCGCACACT
GCA_028203195.1_JAQKKT010000041.1_1	s19,s18,s17,s16,s15,s14,s13,s12,s11,s22,s21,s20,s10,s9,s8,s7,s6,s5,s4,s3,s2,s1	22	I-G	s136	TGGGACGAGCTCGACACAATCGCACAGCACCT
GCA_028203205.1_JAQKKZ010000003.1_1	s19,s18,s17,s16,s15,s14,s13,s12,s11,s10,s9,s8,s7,s6,s5,s4,s3,s2,s1	19	I-G	s137	ACCCTGGCCGATGTGCGCCGCCACGGGCCAAG
GCA_028203245.1_JAQKKX010000005.1_1	s19,s18,s17,s16,s15,s14,s13,s12,s11,s22,s21,s20,s10,s9,s8,s7,s6,s5,s4,s3,s2,s1	22	I-G	s138	GCGTATCAGGCGTATATCAGGCCCATAGGCGG
GCA_028203255.1_JAQKKW010000004.1_1	s19,s18,s17,s16,s15,s14,s13,s12,s11,s22,s21,s20,s10,s9,s8,s7,s6,s5,s4,s3,s2,s1	22	I-G	s139	TGAAGAGTGACTTGACTAGCGGGGTGTAGGTC
GCA_028204175.1_JAQKLA010000003.1_1	s19,s18,s17,s16,s15,s14,s13,s12,s11,s22,s21,s20,s10,s9,s8,s7,s6,s5,s4,s3,s2,s1	22	I-G	s140	TGTGGCACGCCAATGGCAATAGGCCATTACTG
GCA_028463865.1_CP116800.1_1	s19,s18,s17,s16,s15,s14,s13,s12,s11,s10,s9,s8,s7,s6,s5,s4,s3,s2,s1	19	I-G	s141	GGTCAAGCGCCGAATGGTCTCAGGACAAGACA
GCA_029167605.1_CP119164.1_1	s19,s18,s17,s16,s15,s14,s13,s12,s11,s22,s21,s20,s10,s9,s8,s7,s6,s5,s4,s3,s2,s1	22	I-G	s142	GCGAACGGCGGTGGTGGAGCGCCCGGCGCTCA
GCA_029340165.1_JARJNO010000001.1_1	s19,s18,s17,s16,s15,s14,s13,s12,s11,s10,s9,s8,s7,s6,s5,s4,s3,s2,s1	19	I-G	s143	GCTATATGACCCTGCCCGCACGCCTGAAGTGC
GCA_029542645.1_CP120726.1_1	s19,s18,s17,s16,s15,s14,s13,s12,s11,s22,s21,s20,s10,s9,s8,s7,s6,s5,s4,s3,s2,s1	22	I-G	s144	GACAGCGAGTGGCGCTGCGCATTGGAGGACGA
GCA_029723705.1_JAKEZF010000004.1_1	s19,s18,s17,s16,s15,s14,s13,s12,s11,s10,s9,s8,s7,s6,s5,s4,s3,s2,s1	19	I-G	s145	TGGCTGCCCACCGTCATCGCGGAATTGTCGGT
GCA_030253625.1_CP127093.1_1	s19,s18,s17,s16,s15,s14,s13,s12,s11,s10,s9,s8,s7,s6,s5,s4,s3,s2,s1	19	I-G	s146	AACAGGGGCAGATCGACGCGCAACAGCAACAG
GCA_030284625.1_CP127245.1_1	s19,s18,s17,s16,s15,s14,s13,s12,s11,s10,s9,s8,s7,s6,s5,s4,s3,s2,s1	19	I-G	s147	GCGAACTCGTCCACATGCCCGTCGGTGCGCCT
GCA_030511705.1_JAULCH010000039.1_1	s19,s18,s17,s16,s15,s14,s13,s12,s11,s10,s9,s8,s7,s6,s5,s4,s3,s2,s1	19	I-G	s148	TTCTCCGTCTTCATCTGCGCGTTCTCCGCCTCG
GCA_030552855.1_CP130648.1_1	s19,s18,s17,s16,s15,s14,s13,s12,s11,s10,s9,s8,s7,s6,s5,s4,s3,s2,s1	19	I-G	s149	TCACGCCACGAAGACGCGCCAAGCAAAAGAGT
GCA_032486795.1_JAWHKM010000005.1_1	s19,s18,s17,s16,s15,s14,s13,s12,s11,s10,s9,s8,s7,s6,s5,s4,s3,s2,s1	19	I-G	s150	GTTTTCGCCGCAGTCTCATCAATCTTCTGGTT
GCA_034561975.1_CP140759.1_1	s19,s18,s17,s16,s15,s14,s13,s12,s11,s10,s9,s8,s7,s6,s5,s4,s3,s2,s1	19	I-G	s151	CTGCACGCGGACGATGACGGCATGGTACGCTC
GCA_035282465.1_JAYJJX010000003.1_1	s19,s18,s17,s16,s15,s14,s13,s12,s11,s10,s9,s8,s7,s6,s5,s4,s3,s2,s1	19	I-G	s152	TGACCGTGGATCATCTTGGCGCCGTGCACCGC
GCA_036281465.1_QQNO01000003.1_-_CRISPR_1	s19,s18,s17,s16,s15,s14,s13,s12,s11,s22,s21,s20,s10,s9,s8,s7,s6,s5,s4,s3,s2,s1	22	I-G	s153	AGGTCGAACCGCCGCGCCCATGCGTGCAGGTA
GCA_036923305.1_CP145940.1_1	s19,s18,s17,s16,s15,s14,s13,s12,s11,s10,s9,s8,s7,s6,s5,s4,s3,s2,s1	19	I-G	s154	AGCGGACGGATACTCCTCTATTGGGACGACGA
GCA_038086955.1_CP147973.1_1	s19,s18,s17,s16,s15,s14,s13,s12,s11,s10,s9,s8,s7,s6,s5,s4,s3,s2,s1	19	I-G	s155	GCCACCGCACATACCGTCCGTCGGCCGTCAG
GCA_039503425.1_JBCJFE010000009.1_1	s19,s18,s17,s16,s15,s14,s13,s12,s11,s10,s9,s8,s7,s6,s5,s4,s3,s2,s1	19	I-G	s156	CCGTCACACCGGCCACCGGCTATGAAGTCGGA
GCA_040084745.1_CP157583.1_1	s19,s18,s17,s16,s15,s14,s13,s12,s11,s10,s9,s8,s7,s6,s5,s4,s3,s2,s1	19	I-G	s157	GGGAGGTTGAACAATTCATCCACGTTTTTGCC
GCA_040150835.1_JBDXSD010000004.1_1	s19,s18,s17,s16,s15,s14,s13,s12,s11,s10,s9,s8,s7,s6,s5,s4,s3,s2,s1	19	I-G	s158	CGCAGGTATTTGCGCCGTTGGGTTATCTCGTC
GCA_040151095.1_JBDXSQ010000002.1_1	s19,s18,s17,s16,s15,s14,s13,s12,s11,s10,s9,s8,s7,s6,s5,s4,s3,s2,s1	19	I-G	s159	ACGAGGAACGGCCAGGCGACGGTCAGCCATTC
GCA_040151175.1_JBDXST010000001.1_1	s19,s18,s17,s16,s15,s14,s13,s12,s11,s10,s9,s8,s7,s6,s5,s4,s3,s2,s1	19	I-G	s160	GCCACCACAAACGCGACGACATCGACCACACG
GCA_040425675.1_JBEQPN010000003.1_1	s19,s18,s17,s16,s15,s14,s13,s12,s11,s22,s21,s20,s10,s9,s8,s7,s6,s5,s4,s3,s2,s1	22	I-G	s161	GCCGACGACTGCTGCACGCTCGTCCACGACCA
GCA_040795405.1_JBFNWL010000004.1_1	s19,s18,s17,s16,s15,s14,s13,s12,s11,s10,s9,s8,s7,s6,s5,s4,s3,s2,s1	19	I-G	s162	GCCACCGGCATCAGTATCGAGCACGAGGGAGG
GCA_040795425.1_JBFNWM010000004.1_1	s19,s18,s17,s16,s15,s14,s13,s12,s11,s10,s9,s8,s7,s6,s5,s4,s3,s2,s1	19	I-G	s163	GCGCCGCAGGTCTGGAAGAATGTGCTGCTCAT
GCA_040795435.1_JBFNWN010000003.1_1	s19,s18,s17,s16,s15,s14,s13,s12,s11,s10,s9,s8,s7,s6,s5,s4,s3,s2,s1	19	I-G	s164	GCTCGTATCGCATCAGACAGGCGTTTCGAGAA
GCA_040795465.1_JBFNWO010000003.1_1	s19,s18,s17,s16,s15,s14,s13,s12,s11,s10,s9,s8,s7,s6,s5,s4,s3,s2,s1	19	I-G	s165	ACAGGGTAGGCGCGGCTCGACCCAGCATTGGT
GCA_040795485.1_JBFNWP010000003.1_1	s19,s18,s17,s16,s15,s14,s13,s12,s11,s10,s9,s8,s7,s6,s5,s4,s3,s2,s1	19	I-G	s166	GGAGGAACCGGCGCGCCCGGCAATCAGACGAA
GCA_040795505.1_JBFNWQ010000003.1_-_CRISPR_1	s19,s18,s17,s16,s15,s14,s13,s12,s11,s10,s9,s8,s7,s6,s5,s4,s3,s2,s1	19	I-G	s167	GGTTGAGTTGCGATTCGTTGAGCCCAGACGCT
GCA_040795525.1_JBFNWS010000004.1_1	s19,s18,s17,s16,s15,s14,s13,s12,s11,s10,s9,s8,s7,s6,s5,s4,s3,s2,s1	19	I-G	s168	TGGTCGAGCTTTTGCGCGTAGGCGCTCATGCT
GCA_040795545.1_JBFNWR010000003.1_1	s19,s18,s17,s16,s15,s14,s13,s12,s11,s10,s9,s8,s7,s6,s5,s4,s3,s2,s1	19	I-G	s169	ACCACAACCAAAAGCGACAAGCCTTCCACTGA
GCA_040795585.1_JBFNWT010000003.1_1	s19,s18,s17,s16,s15,s14,s13,s12,s11,s10,s9,s8,s7,s6,s5,s4,s3,s2,s1	19	I-G	s170	TGTTGGCCGAATATCCGGTTCTGCCGGTCCGC
GCA_044502405.1_CP172403.1_1	s19,s18,s17,s16,s15,s14,s13,s12,s11,s10,s9,s8,s7,s6,s5,s4,s3,s2,s1	19	I-G	s171	GATTTATCCCCGATGGTCATCTGCTGCAAACG
GCA_044866785.1_CP173197.1_1	s19,s18,s17,s16,s15,s14,s13,s12,s11,s10,s9,s8,s7,s6,s5,s4,s3,s2,s1	19	I-G	s172	TCGCCGCCAGCGCTGGCCTCAGCACCGACGCC
GCA_900157045.1_FTRP01000003.1_1	s19,s18,s17,s16,s15,s14,s13,s12,s11,s10,s9,s8,s7,s6,s5,s4,s3,s2,s1	19	I-G	s173	TGCCCATCGACCTACCATACCTAGGGGAGTCG
GCA_900157135.1_FTRE01000003.1_1	s19,s18,s17,s16,s15,s14,s13,s12,s11,s10,s9,s8,s7,s6,s5,s4,s3,s2,s1	19	I-G	s174	GGCTGACCATACCCGAGCATGCCCCGCGCGCT
GCA_902387355.1_LR699002.1_1	s19,s18,s17,s16,s15,s14,s13,s12,s11,s10,s9,s8,s7,s6,s5,s4,s3,s2,s1	19	I-G	s175	CTGCTCATACGAGTATGGGACACCACGGCGAA
GCA_905202165.1_CAJKQU010000007.1_1	s19,s18,s17,s16,s15,s14,s13,s12,s11,s10,s9,s8,s7,s6,s5,s4,s3,s2,s1	19	I-G	s176	TTAGTCCCGGGCACCATCGTCCTACAGGAGGT
GCA_925048565.1_CAKMAC010000004.1_1	s19,s18,s17,s16,s15,s14,s13,s12,s11,s10,s9,s8,s7,s6,s5,s4,s3,s2,s1	19	I-G	s177	GGTAGCCGCTGATCGCACTGGTGGGCACACCG
GCA_938021615.1_CALIFW010000052.1_1	s19,s18,s17,s16,s15,s14,s13,s12,s11,s10,s9,s8,s7,s6,s5,s4,s3,s2,s1	19	I-G	s178	GTGCCACCCGTGAAGACACCACCTTCGACCGA
GCA_958403275.1_CATXWT010000004.1_1	s19,s18,s17,s16,s15,s14,s13,s12,s11,s10,s9,s8,s7,s6,s5,s4,s3,s2,s1	19	I-G	s179	GCGGCGGTCGGCTGTGTCTTGAGACGACGGTA
GCA_958415775.1_CATYZR010000002.1_1	s19,s18,s17,s16,s15,s14,s13,s12,s11,s10,s9,s8,s7,s6,s5,s4,s3,s2,s1	19	I-G	s180	GGGCGCCCCATCGACCGTGAATCCTACGGTGG
GCA_958425585.1_CATZWP010000002.1_1	s19,s18,s17,s16,s15,s14,s13,s12,s11,s10,s9,s8,s7,s6,s5,s4,s3,s2,s1	19	I-G	s181	ATCGTGCCGGACGAATACACGTCGGCGGCTTT
GCA_958450425.1_CAUDMD010000014.1_1	s19,s18,s17,s16,s15,s14,s13,s12,s11,s388,s9,s8,s7,s6,s5,s4,s3,s2,s1	19	I-G	s182	AGCATCATGCGTGAGCTGGGAGGCGCACGATG
GCA_958454455.1_CAUEBS010000004.1_1	s19,s18,s17,s16,s15,s14,s13,s12,s11,s10,s9,s8,s7,s6,s5,s4,s3,s2,s1	19	I-G	s183	GCTACGGCAATGCCGAGGACATGCCGGATGGG
GCA_959026015.1_CAUFKO010000005.1_1	s19,s18,s17,s16,s15,s14,s13,s12,s11,s10,s9,s8,s7,s6,s5,s4,s3,s2,s1	19	I-G	s184	GGGTTCCAGGATTACATGGGCTGGCAGAACAA
GCA_959607355.1_CAUHLW010000005.1_1	s19,s18,s17,s16,s15,s14,s13,s12,s11,s10,s9,s8,s7,s6,s5,s4,s3,s2,s1	19	I-G	s185	TGCCGCCTCGGTCAGGCCCATATATATGGCAT
GCA_004154425.1_RSCP01000020.1_-_CRISPR_1	s119,s120,s121,s122,s123,s124,s125,s126,s127	9	incomplete I-C	s186	GCGGTCAAGGCTGAGACGGACAAGATCAAAGG
GCA_004154645.1_RSCQ01000018.1_-_CRISPR_1	s119,s120,s121,s122,s123,s124,s125,s126,s127,s353	10	incomplete I-C	s187	AACTGGGGGAACACGTCGGACGCCGGGTCATT
GCA_036281465.1_QQNO01000075.1_-_CRISPR_1	s384,s385,s386,s387	4	incomplete I-E	s188	AGCATGTCCCCACACGCAGAGCACTGGCGTGC
GCA_001892925.1_MLZL01000012.1_-_CRISPR_1	s2,s1	2	incomplete I-G	s189	AACGGTGTCCAGGGCACAGCATTCATCATCGG
GCA_001892925.1_MLZL01000013.1_-_CRISPR_1	s19,s18	2	incomplete I-G	s190	GAATTGGCTACCAGACCTGTCTGCGAGAGCGC
GCA_003970855.1_RWKO01000004.1_-_CRISPR_1	s19,s18,s17,s16	4	incomplete I-G	s191	GTGGACAGGTCGATCTGCCGGTTCAGTTCCTC
GCA_003970855.1_RWKO01000062.1_-_CRISPR_1	s11,s22,s21,s20	4	incomplete I-G	s192	CGGGCGAAATACGGGCATGGGTCCACATGATCA
GCA_004154425.1_RSCP01000019.1_-_CRISPR_1	s106, s107, s108, s109, s110, s111, s112, s113, s114, s14, s115, s12, s21, s116, s10, s117, s9, s7, s6, s118	20	incomplete I-G	s193	TCAGGCCGAATCCTGCTCTATTGGGACGACGA
GCA_028203055.1_JAQKKY010000012.1_1	s19,s18,s17,s16,s15,s14,s13,s12,s11,s22,s21,s20,s10,s9,s8,s7,s6,s5,s4,s3,s2,s1	22	incomplete I-G	s194	GCTCTGATGTTTCGGAACGTTGGCACGAAACT
				s195	GTGGACAGGCGCACCGACGGGCATGTGGACGAG
				s196	ACAATCAATGACGCGGCGAGCGTCTCTCATGT
				s197	TCATTGCGCTGTTCGGCCACGGGTCAGTCAGC
				s198	GCGTTACGCATGACCCTCTTGGCCACACGTTC
				s199	GCGTATCAGGCGTATATCAGGCCCCATAGGCA
				s200	CGGTCGTAATCGACGCACTGGATTGCCTCACG
				s201	ACGTCTGTAGCGTCCATACGCTCGCGCACGTC
				s202	AAGTGCAACAAACGACGCCGGCATGTCGCGCGT
				s203	AATACAGCAGAACAGCACAGGCAACGCACAGG
				s204	ACGTCACTACCGCCAAGGCCGTCGGCACATAC
				s205	TGTCCGGCGATCGCCGCCGGCACACGGTAATA
				s206	GCCAGCACGTTCTTCCCGTTCTCGTCACTGAT
				s207	TGTTGGGCGTCGTCAACGTTCGACATGCTCGG
				s208	TCAGCTCCGAAATCAACCTCATGCTACGCAAA
				s209	ATCATGGATGCACTCATCATCATTCTTGCAAT
				s210	GGGCGCCTGCGATGGCGACACACAGGCGACCC
				s211	ACACGCCAGGCTGCTCAGGACACCTCGACATG
				s212	TCGTCCAGTCGAATGCTCGACGGCAAACGTTC
				s213	GGTTCCTTGTTCGGCGGGTTGGATGATTTCCC
				s214	AGGATAATCTGGGATTCGAACATGAGTGGGTT
				s215	TCGTCACCGACGCGCTCAACGGCCTCGCCTAC
				s216	GGTTTGTCGGGTCATGCTGCCTCCTCATCCAT
				s217	GCGGCGACCTGCGATTGGAAAATCGTCGGCAA
				s218	ACGTCCTGAGCGTCGGTATTTGACTCCACGGC
				s219	TCGCCGCCACACTGGCGGCAGGTGCGGTAGCG
				s220	ACGGGCAACAACGCAATCCAACCAGCCACCGA
				s221	GACGCGTCCATTGGATCCCATGGATTCGTCAA
				s222	CGGTATCAGGTGACGGTGATGAGCATGCTCGC
				s223	AAGCGCACGCCGACGCTCCGGCATGATGCGCG
				s224	TCATCGAGGCCGGACTGCTGCCAGCGCCGAGC
				s225	AGCGGCAGGATCCTCCTCTATTGGGACGACGA
				s226	ACGGCGGTGCTCACCTGATCGCTCGTGAACGG
				s227	GCGGTGTGGTTCAGGATCGGGTTCTTGTATGG
				s228	GGAAGCTCACCATCATCAACAGCGGCATGCAC
				s229	AGCGTGAGCGAGAGGATTCCGCACAGCGTCCA
				s230	CCCTGTCCCGCTGTTTTTCCTTTGTTTGCGTG
				s231	GGCATGTGCGATTGGCGTACCGACGGGCGCAT
				s232	AGATTGCAAGGCAGCACATGGGCGATAATCCG
				s233	AGCGTGAGCGAGAGGATTCCGCACAGTGTCCA
				s234	GCGGTACGCAACCGGGCAGGCCGCCAGGTGTT
				s235	TCCGGCTGTTGTTGACTGACGCCCAGTTCGAC
				s236	TCGGCGGGCAGATTTCATACAACCGCGTCAGG
				s237	TGGCCGTTCACACCAGCCCTGCCGCGCACGGT
				s238	TGTCAGCCGAAAGGTTCTGCAATATGACCGTT
				s239	GGGACGCCGAGCAGTTGCGAGATCTCCTCGTC
				s240	TCGCCACAGTCTTTGGCGTTTACCCGCACGAA
				s241	GTCAAACCACAGGGCAAAACCGGCAGCCTGGT
				s242	ACGAACAACTCACTCATGGCGGGTATGGCGTG
				s243	TCAGCACTCTCATCAGGCGAGCCGAGAAGGCC
				s244	TGGCCGGCGAATTCGGCCATGCCAACGAAATT
				s245	GGCGCCCGGTCGCGGTTCCACGGGTAGAGCGT
				s246	TGGTGATAGCCCGTTTGTGCGACCAGATCAGC
				s247	AGCACACAGCCAGTCGAGGATTTCCTCGCCAA
				s248	ATCTGGCTGTCGCCGTATCCGGCGGGCAAGAA
				s249	AGTCGAAAAACGCGCTGATCCCCGACGAGATC
				s250	ACGATGGTCGCCGTGTTCTCCTCCGTCCAGCTC
				s251	AGTGGCGGCGGGCGAACCCGAGCTACCCGCTG
				s252	TCTGGGTAGCGTGCTTGGAACTGGTCGCGGAT
				s253	AACAGGGTGCCGAGACCAGCCTGCCACCGGTCG
				s254	TCGACGTGTATCGGCATCGAGATCTGCGAGGC
				s255	TGTTTCCAATTCCTGGCGACCTTGCGCGCATC
				s256	GGGACCACGGCGACGCGATCGAGCCGGTTATC
				s257	AGGCTCAAGAGCAACCGCAGCGACGACTACGC
				s258	GCGCCGGATACTGGTACGACGTGATGACCGGG
				s259	CGAACATCTGCTGGTACGAATAGGGCACAGCA
				s260	TCAGACAGTCTCACTGGACCTTTTGAGCCATT
				s261	TGGGTGATGGTCTGCTCGGTGTCGAGCATGGC
				s262	ATTCGAGGCCGCCTACCCGGTCTCCGACAATC
				s263	ACCGTCTCTACCGGCGTGACACAGACATGGAA
				s264	ACCATCACGCAATGGGGCAAACGGGGACTCGT
				s265	GGTGACCGCTACTGCAGTGAGCACAAGCGCGC
				s266	AGACACTCGCAGCGTTGGGAATCACCCGACCA
				s267	TATGAAAGCGAACCATAATGGCCATTACACCA
				s268	ATCAACAGCATCGCCAACCCGCTCAAGGACAA
				s269	CGTCGCCAATGGAGGACATACATCGACCTCAC
				s270	TGCACAACGAAACCAACACCGAACTGGTACTG
				s271	GCAAGCCATCGTGGCTCAGGCTCATGGCTCCG
				s272	ACGCCAAGGCTGAGGTGCTCATCGGAGATGCG
				s273	GCGTGGTCGATGGCGCGTTTGACTGTCTGCCG
				s274	TATGGCTTTGGAGAACCTGCCCGTGCTCCGGT
				s275	TCCGCGAACGCTACGAGAACGCCATGAGGCAC
				s276	GTCTTCGCCATACTGTTCATAGTGTTCGAATT
				s277	CGAGCGTCCAACAGCACTCAAACCGATCGCAC
				s278	TCGTGCGCCGTATTGAGGAACTGAACGACGCC
				s279	GTCCCACAGGCCGACTACCGGCCACAACCAAA
				s280	TCGCGTGCCTGCGGGAGCTTCGAGGACAGGAT
				s281	TCAAGAACTGCTTCATCGTCGTCGCGGCCGTG
				s282	CCTGTTCGACAGGCCCATCGGCAAACTCAGCG
				s283	GCGGTCACCCGCATCGCCGGGCAGGCACGCGT
				s284	CCGACCTTGCGGTCACTCAGACGTTCGACACG
				s285	GCACAAACCACCGCAGATGGCAAGAACAAGAT
				s286	AACCCGACACGCCTGAAAACACAAAGAAGTTG
				s287	CCGGCCGACAAGATCAGCGGACGACCCGTGAC
				s288	AGTGGTGTCGGTCTGGTCGCCAAGGAGATATG
				s289	AGTCACCGTGTCCACGTCGATCTTGAACGCGG
				s290	ACGGAGGCGAGCGCTTCGACGTCCATGGCGGC
				s291	GTGTTGATGATCTCCGCGTTGTTGATGTTGAGA
				s292	ACGCCAGTCGTCTGCTCGAACACGTTGAGCGG
				s293	GTGACTTCACCATGACCTCCCCCACCGACTAC
				s294	AATATTGCATTGGCGAGCGGATTAGGCGTAAT
				s295	GCTACAGACCGGCACAACGTCTCCCAATCACCA
				s296	GCCCGAAATGCACGTCGAATTGGAATGATTGC
				s297	AATATCAAAGAACGCATATTCTTTATGAGCATG
				s298	GGTGGTGTCGCCTACCAGCCGGGCGGACAGTA
				s299	GGAGGAGGAACAACAATGGCATTAAGCAACTC
				s300	AGGCGTTGACACGCGCGTTCAACAGTTTTGAC
				s301	TCGCTTGTCGGTAAGATGGCCGCGCTTAATCG
				s302	GGCAAACTGATCATGTCCGGCTTCGCCAAAGG
				s303	TCTGGCCGACGGCGAGGTAGTCCGTGGCGCTCA
				s304	GCCACGGGCATCTCGATCGAGCACGAGGGAGG
				s305	GAACGCACTATCAGCCAATACGTTCTTTTTGC
				s306	TAGAGCGCCTTGGATTACAGCGCGTCACGGCCG
				s307	AGCATCGCCAACCCGCTCAAGGATAGGCTCAA
				s308	GCTTGGTTCTTGCGCATCGCCTCCTGTAGCTT
				s309	ACATGGGGTTCGGCCGTCTCGTTCGTCATACCA
				s310	AAGGATACCGACATACGGATTCCCTTCGCCAT
				s311	GTCACGTCGTTCATCGGCGGCATCGGCGACTG
				s312	GCACGGGCTAGCGATCGTCCACTTTCATGCTT
				s313	TCAAGGACGTGTTCAACTCCGTTGTGGACGCCA
				s314	CTCGCAGGCCGAGTTCCACAGCGCGCCGATCG
				s315	GTCGCGAACATGCCGTCGGTATCCATGGTGTC
				s316	ACGAGCGAGGCGCGCACGGACTTCCAACACTCC
				s317	ACCAGCGTGCTCACCACCGACGACTATTACTC
				s318	GTCGGCCACCTATGGCATCGGAGCCGACGGCA
				s319	GCGTTGCCCTCCTGGGCGGTGATGTAGTAGTG
				s320	GCGGTGACCTTGGCGAACCCGTATTTCGCACG
				s321	ACGGATCGGCCCATGACGTGTGCGTCACCCATGT
				s322	CGGGAGACGGCCAGCATCTCGATGAGCTTCAAA
				s323	ATACTCTTCCGTGCCGTTGTTCTTGTACGCGAA
				s324	TCAATGGGCACGGCGGCTTCGGACATGACACG
				s325	TTCTCGGTGAAGTAGATCTGTCCCTTGGGTGT
				s326	TGTGGGGCACCTACCATTACGTCGGTGGGGGAG
				s327	GTCCAGCAATTCAACGACCGCGCAATAAACTG
				s328	GTGAATTCGTATGTCTTTCCGGCGTTGTCGAAG
				s329	ATCGACATGATGGTGGTCAACGAACTGGAGCG
				s330	CCCCGGTTCACAGTTCGCCGCTGTCGGCGGCGA
				s331	ACGCGGCGGCCGACGCACACACCGCCGCGGTGAAC
				s332	TCGCTGGCGAACTGGCGGATCGTGTTCATGGC
				s333	GGTTCCGCGTTCGGGTCGGCGTTGCCGTTGGG
				s334	CGACGCGCTTGAACGCCTCGCATGGTGGGAGG
				s335	ACGTCGGCCGCGCCCGTCTGCGCGATCTCGTTA
				s336	GATTGGATGGTGGGTGGTTGTGTCGCCAGTTT
				s337	AGTATCTGAACGCGGTCAATGAGAGCGTCATCA
				s338	GCGATCATCATGGCCGGCTGCGCGCGGAACAG
				s339	TGCGACAAGGCGATCGATGTGAACCTGGACAA
				s340	CCGATCGGCAACGGCATCGGCGACGCCGACCC
				s341	AGCTCGATGAGCTTCAAATATTTCTGAACGCG
				s342	CACCAACTACAACCTGTCCCAGTTCGCGGACG
				s343	AGGCGCTCCAACTCGGAGACCACCATCATGTC
				s344	GCACTCCAGCATATTCGCCTGCGTCTGCATGC
				s345	TGCATGTACTGTTTGCGGTCATTGATCTCTTC
				s346	GGGGACAGAATAGACCCCAGACCATTGGACCTG
				s347	ATGAGCAGGCCCAGCACCGGCAGGTAGCCAAG
				s348	GCGCCTTTGCGGATGACGTCGCCGCCGAGGTC
				s349	AATTCCGCGGCGGATATCCTCACGAAGATCAC
				s350	GCGAACCTGTTGCCGTCCGAGTGCCTGCCGCTG
				s351	TATTCGGAGCGGACGCTGCGACGCTGGCGCAA
				s352	AGGCGCGGCGTATCGACGATTTCCTTGTGGCT
				s353	GAGAGGTTTGAGTGGCAGTTTCGTCAGATAGTCGCC
				s354	GACGAGATGGCGCTCAGCGTGGCGGAGTGGGAGGCGG
				s355	AAGCCGAACTCACTCACACGCTTCAAAGCGAACA
				s356	GTATTCGCCGTTCGAGAGGACTGAGAGGATGCTGTCAG
				s357	GTATTCGCCGTTCGAGAGGCATGAGAGGATGCTGTCAG
				s358	AAGCCGAACTCAATCACACGCATCAAAGCGACCA
				s359	GGCCGCTGCGGTGACGGGCTGGTTTTTCCACCACACGC
				s360	ACGACCAGCCGCCGCCACCGATATTCACCTGCGA
				s361	GGCCGCGATAGACCACGAGGCGAACGAAGGCGTTGC
				s362	CGCATCGTGGGCATTCTCGCGGACCTGCAGACA
				s363	AAGCGCTCGAGCTCGCTGACCACCATCATGTCG
				s364	CATCATGGCGGATCCAACCCCCAAGATCACCG
				s365	ATATCATTCGCAGATATACTACTGGATACAGGC
				s366	AGATCATAGCCACGCGCGGTCATGCCGAGCGC
				s367	GGGCCATTATCCGCGTAATGCGATGGGTGGTT
				s368	AGCAGGACGAGCGCGCGACGCTGCACGCCCAG
				s369	TGATTGTAATACGGCATGATCTCGGCCATCGT
				s370	TCGTACGGCTGTTCGACCACGAGATAATTGTA
				s371	TGCGTCTTATCAATGTCGCTGCTGGCGGTGAG
				s372	GGCACCCCGGCCGGTGCGAACAGCATGACCGA
				s373	GCGATGCTGCCCATCAAGTTCAAGACCGCGTG
				s374	GCGATGTGGAACATGGTCATAGGTGCGCGCGG
				s375	ATGGCCGTCCGTGTCCATCGTGTCATACGTGTAC
				s376	GCAGCGCCCACTCGTCGATCTGGTTCCCACG
				s377	GCGTTGCCTTCGGCTGCGGTGATGTAGTAGTGC
				s378	TCGGCCTGGAGTTCGCCGGCGCGCTCTGGGA
				s379	CAGCTCGCCCGCATGGAGCAGTTCAGGACCTAG
				s380	GTATTCGCCGTTCGAGAGGAATGAGAGGCTGCTGTCAG
				s381	AACATCCTCACGGTAATAGTGAGCATCCTCGAGAACCTG
				s382	ATCGTCCTCACGGAAATAGTGAGCATCCTCGAGAACCTG
				s383	CCGACAAGCCGCCGCCACCGATATTCACCTGCGA
				s384	GGAGATCAAGATGAGTATTATGCATACGTTGG
				s385	GACTGATACTTCTCTGAACCGGTTCATTTGTG
				s386	GCCATTCCACAGTCCGCTGAAGAATGAAGCGA
				s387	ACACGATGACGAGCTTGGCAGTCACTCGGTTA
				s388	AAACAGGTCAATCAGCGGCGCAGGGAGGGGACGAA

## Sheet: Table S5
Table S5. Bacterial strains and plasmids used in this study
	Description	Reference
Strains
B. animalis subsp. lactis
NCK2957	Bl-04	IFF
NCK2830	DSM10140	DSM collection
NCK2956	HN019	IFF
NCK2959	B420	IFF
NCK2688	Bl-03	(1)
NCK2958	Bi-07	IFF
NCK3100	Bl-04 with a 500 bp knockout in Balac 1601 (KO1)	This study
NCK3101	Bl-04 with a 749 bp knockout in Balac 1601	This study
NCK3102	Bl-04 with a 500 bp knockout in Balac 1596 (KO2)	This study
NCK3103	Bl-04 with a 500 bp knockout in Balac 1593 (KO3)	This study
NCK3104	Bl-04 with 500 bp knockouts in Balac 1601, 1596 & 1593 (KO1+2+3)	This study
NCK3105	Bl-04 with a 4743 bp island knockout in Balac 1601, 1596 & 1593	This study
E. coli
NEB 10-beta	Δ(ara-leu) 7697 araD139 fhuA ΔlacX74 galK16 galE15 e14- ϕ80dlacZΔM15 recA1 relA1 endA1 nupG rpsL (StrR) rph spoT1 Δ(mrr-hsdRMS-mcrBC)	New England Biolabs
Plasmids
Backbone plasmids
pTRK1400 (pBC1-cat)	4.9 kb, pUC19 replication origin, pBC1 based shuttle vector derivative, Cm resistance	This study and (2)
pTRK1278	4.9 kb, pUC19 replication origin, pBC1 based shuttle vector derivative, Erm resistance	(1)
pTRK1401 (pNCC293-cat)	3.9 kb, pUC18 replication origin, pNCC293 based shuttle vector derivative, Cm resistance	This study and (3)
CRISPR screening vectors
KO1
pRR-Bla1	5.3 kb, pBC1-Cm with a CRISPR array containing spacer a matching a protospacer in the coding strand of Balac 1601, allowed the screening for the 4.7 kb natural mutant	This study
pRR-Bla2	5.3 kb, pBC1-Cm with a CRISPR array containing spacer b matching a protospacer in the coding strand of Balac 1601	This study
pRR-Bla3	5.3 kb, pBC1-Cm with a CRISPR array containing spacer c matching a protospacer in the template strand of Balac 1601	This study
KO2
pRR-Bla4	5.3 kb, pBC1-Cm with a CRISPR array containing spacer a matching a protospacer in the coding strand upstream of Balac 1596	This study
pRR-Bla5	5.3 kb, pBC1-Cm with a CRISPR array containing spacer b matching a protospacer in the template strand of Balac 1596	This study
pRR-Bla6	5.3 kb, pBC1-Cm with a CRISPR array containing spacer c matching a protospacer in the template strand of Balac 1596	This study
KO3
pRR-Bla7	5.3 kb, pBC1-Cm with a CRISPR array containing spacer a matching a protospacer in the coding strand of Balac 1593	This study
pRR-Bla8	5.3 kb, pBC1-Cm with a CRISPR array containing spacer b matching a protospacer in the coding strand of Balac 1593	This study
pRR-Bla9	5.3 kb, pBC1-Cm with a CRISPR array containing spacer c matching a protospacer in the template strand upstream of Balac 1593	This study
CRISPR editing vectors
KO1
pRR-Bla10	6.5 kb, raf1-a with a 1.2 kb editing template designed to generate a 500 bp deletion spanning 100 bp upstream and 400 bp within Balac 1601	This study
pRR-Bla11	7.3 kb, raf1-a with a 2 kb editing template designed to generate a 500 bp deletion spanning 100 bp upstream and 400 bp within Balac 1601	This study
pRR-Bla12	6.5 kb, raf1-b with a 1.2 kb editing template designed to generate a 749 bp deletion within Balac 1601	This study
pRR-Bla13	7.3 kb, raf1-b with a 2 kb editing template designed to generate a 749 bp deletion within Balac 1601	This study
pRR-Bla14	6.5 kb, raf1-c with a 1.2 kb editing template designed to generate a 749 bp deletion within Balac 1601	This study
pRR-Bla15	7.3 kb, raf1-c with a 2 kb editing template designed to generate a 749 bp deletion within Balac 1601	This study
KO2
pRR-Bla16	6.5 kb, raf2-a with a 1.2 kb editing template designed to generate a 500 bp deletion spanning 100 bp upstream and 400 bp within Balac 1596	This study
pRR-Bla17	7.3 kb, raf2-a with a 2 kb editing template designed to generate a 500 bp deletion spanning 100 bp upstream and 400 bp within Balac 1596	This study
pRR-Bla18	6.5 kb, raf2-b with a 1.2 kb editing template designed to generate a 500 bp deletion spanning 100 bp upstream and 400 bp within Balac 1596	This study
pRR-Bla19	7.3 kb, raf2-b with a 2 kb editing template designed to generate a 500 bp deletion spanning 100 bp upstream and 400 bp within Balac 1596	This study
pRR-Bla20	6.5 kb, raf2-c with a 1.2 kb editing template designed to generate a 500 bp deletion spanning 100 bp upstream and 400 bp within Balac 1596	This study
pRR-Bla21	7.3 kb, raf2-c with a 2 kb editing template designed to generate a 500 bp deletion spanning 100 bp upstream and 400 bp within Balac 1596	This study
KO3
pRR-Bla22	6.5 kb, raf3-a with a 1.2 kb editing template designed to generate a 500 bp deletion spanning 100 bp upstream and 400 bp within Balac 1593	This study
pRR-Bla23	7.3 kb, raf3-a with a 2 kb editing template designed to generate a 500 bp deletion spanning 100 bp upstream and 400 bp within Balac 1593	This study
pRR-Bla24	6.5 kb, raf3-b with a 1.2 kb editing template designed to generate a 500 bp deletion spanning 100 bp upstream and 400 bp within Balac 1593	This study
pRR-Bla25	7.3 kb, raf3-b with a 2 kb editing template designed to generate a 500 bp deletion spanning 100 bp upstream and 400 bp within Balac 1593	This study
pRR-Bla26	6.5 kb, raf3-c with a 1.2 kb editing template designed to generate a 500 bp deletion spanning 100 bp upstream and 400 bp within Balac 1593	This study
pRR-Bla27	7.3 kb, raf3-c with a 2 kb editing template designed to generate a 500 bp deletion spanning 100 bp upstream and 400 bp within Balac 1593	This study
* Spacers a–c are unique to each target gene and not shared across knockouts
References
1. Pan M, Morovic W, Hidalgo-Cantabrana C, Roberts A, Walden KKO, Goh YJ, Barrangou R. 2022. Genomic and epigenetic landscapes drive CRISPR-based genome editing in Bifidobacterium. Proc Natl Acad Sci U S A 119:e2205068119.
2. Álvarez-Martín P, O’Connell-Motherway M, van Sinderen D, Mayo B. 2007. Functional analysis of the pBC1 replicon from Bifidobacterium catenulatum L48. Appl Microbiol Biotechnol 76:1395–1402.
3. Klijn A, Moine D, Delley M, Mercenier A, Arigoni F, Pridmore RD. 2006. Construction of a reporter vector for the analysis of Bifidobacterium longum promoters. Appl Environ Microbiol 72:7401–7405.

## Sheet: Table S6
Table S6. Oligonucleotides and gene fragments used in this study
Duplexes	Sequence (5’- 3’)	Purpose
leader	cttttgctggccttttgctcaGAGCTATCCCGTGCGAGGGCTGCATCATGCAGCATAAAGCGGGGAATCTCTCGCATCAATACTTTGTAAGGATTTGTTGAGTTTGTGTAGATAAATCAGTCGTTTGTATCACGTCAATTTGTCTACCTCTCGCAAAAGCGCTTATCAGACTATGTGTATCAGTCTGTATTATGGCTACT	Leader sequence with 5’ overlapping end for assembly into digested pBC1-Cm
Balac 1601- array- spacer a	tgtatcagtctgtattatggctactATCTCCGAAGTCTCGGCTTCGGAGCTTCATTGAGGGGACACGGATTTCCGAATTCAACGCGACCACGCACGATCTCCGAAGTCTCGGCTTCGGAGCTTCATTGAGGGAAAAAAAAACCCCGCCCCACTGAGGGCGGGGTTTTTTTTttctttcctgcgttatcccctgatt	CRISPR array containing spacer a matching a protospacer in the coding strand of Balac 1601; includes overlapping ends for assembly with the leader and digested pBC1-Cm
Balac 1601- array- spacer b	tgtatcagtctgtattatggctactATCTCCGAAGTCTCGGCTTCGGAGCTTCATTGAGGGGCGGTGCATGTGGCGTGGAGCGGCAATTCACTCATATCTCCGAAGTCTCGGCTTCGGAGCTTCATTGAGGGAAAAAAAAACCCCGCCCCACTGAGGGCGGGGTTTTTTTTttctttcctgcgttatcccctgatt	CRISPR array containing spacer b matching a protospacer in the coding strand of Balac 1601; includes overlapping ends for assembly with the leader and digested pBC1-Cm
Balac 1601- array- spacer c	tgtatcagtctgtattatggctactATCTCCGAAGTCTCGGCTTCGGAGCTTCATTGAGGGGGCAGGCGCTCCGCCGCCATGAGTGAATTGCCGCTATCTCCGAAGTCTCGGCTTCGGAGCTTCATTGAGGGAAAAAAAAACCCCGCCCCACTGAGGGCGGGGTTTTTTTTttctttcctgcgttatcccctgatt	CRISPR array containing spacer c matching a protospacer in the template strand of Balac 1601; includes overlapping ends for assembly with the leader and digested pBC1-Cm
Balac 1596- array- spacer a	tgtatcagtctgtattatggctactATCTCCGAAGTCTCGGCTTCGGAGCTTCATTGAGGGTGTGGCGGGAACCAATGCAGGTCAACGAAGAACGGATCTCCGAAGTCTCGGCTTCGGAGCTTCATTGAGGGAAAAAAAAACCCCGCCCCACTGAGGGCGGGGTTTTTTTTttctttcctgcgttatcccctgatt	CRISPR array containing spacer a matching a protospacer in the coding strand upstream of Balac 1596; includes overlapping ends for assembly with the leader and digested pBC1-Cm
Balac 1596- array- spacer b	tgtatcagtctgtattatggctactATCTCCGAAGTCTCGGCTTCGGAGCTTCATTGAGGGTCTGTGTTCGCTCACCGAGTCCGGGGGCAGTTCGAATCTCCGAAGTCTCGGCTTCGGAGCTTCATTGAGGGAAAAAAAAACCCCGCCCCACTGAGGGCGGGGTTTTTTTTttctttcctgcgttatcccctgatt	CRISPR array containing spacer b matching a protospacer in the template strand of Balac 1596; includes overlapping ends for assembly with the leader and digested pBC1-Cm
Balac 1596- array- spacer c	tgtatcagtctgtattatggctactATCTCCGAAGTCTCGGCTTCGGAGCTTCATTGAGGGGTCACAGAAACGCTCGACCCATGCCGGCCGCATCCATCTCCGAAGTCTCGGCTTCGGAGCTTCATTGAGGGAAAAAAAAACCCCGCCCCACTGAGGGCGGGGTTTTTTTTttctttcctgcgttatcccctgatt	CRISPR array containing spacer c matching a protospacer in the template strand of Balac 1596; includes overlapping ends for assembly with the leader and digested pBC1-Cm
Balac 1593- array- spacer a	tgtatcagtctgtattatggctactATCTCCGAAGTCTCGGCTTCGGAGCTTCATTGAGGGCCGCGGAGTTTCCAGGATTCTAACGGCGACGGCATATCTCCGAAGTCTCGGCTTCGGAGCTTCATTGAGGGAAAAAAAAACCCCGCCCCACTGAGGGCGGGGTTTTTTTTttctttcctgcgttatcccctgatt	CRISPR array containing spacer a matching a protospacer in the coding strand of Balac 1593; includes overlapping ends for assembly with the leader and digested pBC1-Cm
Balac 1593- array- spacer b	tgtatcagtctgtattatggctactATCTCCGAAGTCTCGGCTTCGGAGCTTCATTGAGGGCAGTCGCCGCAGGACGACAATGGCTATGACATTTCATCTCCGAAGTCTCGGCTTCGGAGCTTCATTGAGGGAAAAAAAAACCCCGCCCCACTGAGGGCGGGGTTTTTTTTttctttcctgcgttatcccctgatt	CRISPR array containing spacer b matching a protospacer in the coding strand of Balac 1593; includes overlapping ends for assembly with the leader and digested pBC1-Cm
Balac 1593- array- spacer c	tgtatcagtctgtattatggctactATCTCCGAAGTCTCGGCTTCGGAGCTTCATTGAGGGAGAGATGGCTCCATAGTAGGCACCCCTGAATTAATATCTCCGAAGTCTCGGCTTCGGAGCTTCATTGAGGGAAAAAAAAACCCCGCCCCACTGAGGGCGGGGTTTTTTTTttctttcctgcgttatcccctgatt	CRISPR array containing spacer c matching a protospacer in the template strand upstream of Balac 1593; includes overlapping ends for assembly with the leader and digested pBC1-Cm
Gene fragments	Sequence (5’- 3’)	Purpose
Balac 1601- SET- 500 bp del	aggtgaagatcctttttgataatctTCAGTATGCTGTATAAGCAGAGCCGTCGTCTGCGAGCGTAGCAAAGCCAGATGTCGAACAGTGGAAGCGCTCGGCATGCGAGCGGGCGGACGATGGCATGCATACAAAGGCAGGGGCGGTATCGCGATGACACAATACGCAGAGGCGATGGGCGAGGCGCTCGCACAGGCACGGATGGCGCGATCCGCGGGCGATGTGCCGGTGGGTGCGGTCGTGCTCGATGCGCACGGCGAGGTGATCGGACGCGGGCGCAATCTGCGTGAGCGCGATGCAGATCCGCTCGCCCATGCCGAGATCGTGGCGATGCGTGAGGCGGCAGCGGTGCGCGGGAATTGGAATCTGGCCGATTGCACGCTCGTCGTCACGCTCGAGCC…	Short editing template (1.2 kb) designed to generate a 500 bp deletion spanning 100 bp upstream and 400 bp within Balac 1601; includes overlapping ends for assembly into digested vector raf1a
Balac 1601- LET- 500 bp del	aggtgaagatcctttttgataatctATGGGCCAGAGCGTGTGCAGCGAGAATCCGACGACCACCATCGTGAAGATGGCCAGACCGATGGCGAGCGACAGTGACAGCTTAAGCGATTTGAGCAGCTGACTCTTGTTGATCTCATGCGCCTCAAGGTAGAGCAGAGGCGCAATGAACAACACGAGGAACAGCTCCGGGTCGAGTTGCACATCCGGGAAGAACGGCATCTGCGAGGCGATGAGACCGAGCACGATCTGCACGAGCGGCGTGGAGATGCGCGGCAGGAAGCGGCTCAGGAACGAGGAGAGCAACACGGCGCCGAGAATGCACAGGATGAGAATGAGAACGCTCACAGGCTTCCTTTCTGTATGCGCGGGGTCTGCAGCCGGCATGGGCCATGG…	Long editing template (2 kb) designed to generate a 500 bp deletion spanning 100 bp upstream and 400 bp within Balac 1601; includes overlapping ends for assembly into digested vector raf1a
Balac 1601- SET- 749 bp del	aggtgaagatcctttttgataatctCATACAAAGGCAGGGGCGGTATCGCGATGACACAATACGCAGAGGCGATGGGCGAGGCGCTCGCACAGGCACGGATGGCGCGATCCGCGGGCGATGTGCCGGTGGGTGCGGTCGTGCTCGATGCGCACGGCGAGGTGATCGGACGCGGGCGCAATCTGCGTGAGCGCGATGCAGATCCGCTCGCCCATGCCGAGATCGTGGCGATGCGTGAGGCGGCAGCGGTGCGCGGGAATTGGAATCTGGCCGATTGCACGCTCGTCGTCACGCTCGAGCCATGCCCGATGTGCGCGGGGGCCTGCCTGCAGACGCGTATCGGCCGCATTGTGTTCGGCGGCTGGGATGCCAAGCTGGGGGCGTGCGGTTCGGTGTGGGAC…	Short editing template (1.2 kb) designed to generate a 749 bp deletion within Balac 1601; includes overlapping ends for assembly into digested vectors raf1b and raf1c
Balac 1601- LET- 749 bp del	aggtgaagatcctttttgataatctGACTCTTGTTGATCTCATGCGCCTCAAGGTAGAGCAGAGGCGCAATGAACAACACGAGGAACAGCTCCGGGTCGAGTTGCACATCCGGGAAGAACGGCATCTGCGAGGCGATGAGACCGAGCACGATCTGCACGAGCGGCGTGGAGATGCGCGGCAGGAAGCGGCTCAGGAACGAGGAGAGCAACACGGCGCCGAGAATGCACAGGATGAGAATGAGAACGCTCACAGGCTTCCTTTCTGTATGCGCGGGGTCTGCAGCCGGCATGGGCCATGGCCGATCTTCTAATATGCTGTCTGGTCTCAGTATGCTGTATAAGCAGAGCCGTCGTCTGCGAGCGTAGCAAAGCCAGATGTCGAACAGTGGAAGCGCTCGG…	Long editing template (2 kb) designed to generate a 749 bp deletion within Balac 1601; includes overlapping ends for assembly into digested vectors raf1b and raf1c
Balac 1596- SET- 500 bp del	aggtgaagatcctttttgataatctAGCTAGCGTTCCCTTTCACGCAGAGTTCTTTCCCGCAGAGTTGTAGCGGGCACCGCGTCTTCCGGCGGCGATCGCCTGCGTTCTGTTGCCCTGTTGTTTTGCGTAATTGGGGACGTGCACGGGTCTGCGATGTCCCTTTTTACACATTTACGCAGATTGCAGATGCGCATCCGGGAGTGCGAGAATCTGTGGCTGTATCTGCATATTAAAATCCGCAAATTGAGACTGAGTTTGCAAATATGGCACGGCAAGCGGTTCGCGAGCGCCTTGCCATAGTCGGGTTTGCGAGAAAGGCACGTCTGCGCGCTCCTAGATTGCCTGTCCTGCAGCAGCGGTCTCGCTGGGACCCGGCAGACGCGTCATAGTTGCCCATG…	Short editing template (1.2 kb) designed to generate a 500 bp deletion spanning 100 bp upstream and 400 bp within Balac 1596; includes overlapping ends for assembly into digested vectors raf2a, raf2b, raf2c
Balac 1596- LET- 500 bp del	aggtgaagatcctttttgataatctCGCGCAGTATGTGTTCAGCTCGCAGTTCGCCACGAACTATCCGCAGGCGTTCGCGAGCTACCTGATGGCCATGGCCCCCGTGCTCGTCGTCTACATCTTCGCCCAGAAGTGGGTCGTCGGCGGTGTGATGCGCGGTGCCGTGAAGTAACCCGCGACCCGTTCTGCCGCCTGCGCTGCGGGAGTGGAGCGGCGAGCGGGCGTCTGCGGGTAGCGCATGGGCGGGGAGTGGCGCATGGGCGGCTAGCGCATCTGCGTAATTGGGGACAGATAGGCGTTCTGTCTGTCCCCTTTTACGCAGACTATTACTTTCAGTAATTCTTTGCCTCTGCTTCCCCTCTTCCTTTTCTTCCTTTGCGTAATTTGGGACATCTGCG…	Long editing template (2 kb) designed to generate a 500 bp deletion spanning 100 bp upstream and 400 bp within Balac 1596; includes overlapping ends for assembly into digested vectors raf2a, raf2b, raf2c
Balac 1593- SET- 500 bp del	aggtgaagatcctttttgataatctGGAAGTGCTGTTTTGCGCTTTGTTTGTGGCTTGTTTTTCGGAAGCTTCCGTAAGATATGCCATTTCTGGATTCCTCCTTGGTGTGTTTCTCGGAACCTTCCGTACGACGTGCCACAGATTGCCGCTGTGGCGCCCCATTACTCGGAACCTTCCGCATGACCGACCGCGCGGTGGTCTCAAAACGGTTTGTTTCTCGGAGTCTTCCGCAAACTGATCCGCAGATTGTTCTCTTCGCGGTTCATTGTGCGGAGTCTTCCGTGAGATATGCCGCAGGGGTACCCGTTTGCGCCGTGTTTTTCGGAAGCTTCCGTAAGATGCGCCGCAATAGCGCTTCTTTGTGGCATGGTTTTCGGAAGTTTCCTTGAGACGGACCG…	Short editing template (1.2 kb) designed to generate a 500 bp deletion spanning 100 bp upstream and 400 bp within Balac 1593; includes overlapping ends for assembly into digested vectors raf3a, raf3b, raf3c
Balac 1593- LET- 500 bp del	aggtgaagatcctttttgataatctATTGTCGTGAATCTGGTACGACTGCTCGATGCCGTACAGGCAAGCCGCGCTCTGTGCGCAGAAAATCCAGTCGGGGCGCACCATTGCCAGGGCGAGTATGACATGTCTCTTTTTCTCGCGCGGATTGAGCGCATCCCAAGTTTCCTTCCGCGCAAACAGTTGCGGATATGGCATGGTCAATTCGCCGCTTTCGCATCTGCGGCGTAGTTTGCGGCGCAGGTTGACGTCGGTCGTCACCGCGCATCGGTGTGCGTTCTGGGACTCGTCGAGGAGTCGCTCGATTTGCGAATCTATCTTCATGCTTTCGACGGTAGGAGAGTGTCGAATGTCGTGCAATCCCGATTTGGAATTTGTGGATAACTTCGCCGTTGTCC…	Long editing template (2 kb) designed to generate a 500 bp deletion spanning 100 bp upstream and 400 bp within Balac 1593; includes overlapping ends for assembly into digested vectors raf3a, raf3b, raf3c
Oligonucleotides	Sequence (5’- 3’)	Purpose
RR_68	tttacaacgtcgtgactgggaaaacCAACCGCAGGCAAATCCTG	Amplification of the Cm cassette from pDP870-Cm and addition of overlapping ends for assembly into digested parental vector of pTRK1278
RR_45	ctacgatacgggagggcttaccatcTGAGCGGATAACAATTTCACACAGG
pTRK669_Cm.F	ttcttccccaatggcgactctagagAACAAACGAAAATTGGATAAAGTGGGATATTTTTAAAATATATATTTATG	Amplification of the Cm cassette from pTRK669 and addition of overlapping ends for assembly into digested pDP870 to replace the spectinomycin cassette
pTRK669_Cm.R	aggaaacagctatgacatgattacgcagatctagaAGTGACATTAGAAAACCGACT
RR_88	tggcCTTTTGCTGGCCTTTTGCTCAGA	Extension step of the SOE PCR to assemble the leader with the CRISPR arrays and create the guide RNAs
RR_89	AATCAGGGGATAACGCAGGAAAGAA
RR_135	AGGTGAAGATCCTTTTTGATAATCTTCAGTATGC	Amplification of Balac 1601- SET- 500 bp del
RR_136	AAAACTCACGTTAAGGGATTTTGGTCG
RR_137	AGGTGAAGATCCTTTTTGATAATCTATGGGC	Amplification of Balac 1601- LET- 500 bp del
RR_138	AAAACTCACGTTAAGGGATTTTGGTATGTAG
RR_139	AGGTGAAGATCCTTTTTGATAATCTCATACA	Amplification of Balac 1601- SET- 749 bp del
RR_140	AAAACTCACGTTAAGGGATTTTGGTTACG
RR_141	AGGTGAAGATCCTTTTTGATAATCTGACTC	Amplification of Balac 1601- LET- 749 bp del
RR_142	AAAACTCACGTTAAGGGATTTTGGTC
RR_143	AGGTGAAGATCCTTTTTGATAATCTAGCTAGC	Amplification of Balac 1596- SET- 500 bp del
RR_144	AAAACTCACGTTAAGGGATTTTGGTGG
RR_145	AGGTGAAGATCCTTTTTGATAATCTCGC	Amplification of Balac 1596- LET- 500 bp del
RR_146	AAAACTCACGTTAAGGGATTTTGGTTGC
RR_147	AGGTGAAGATCCTTTTTGATAATCTGGAAG	Amplification of Balac 1593- SET- 500 bp del
RR_148	AAAACTCACGTTAAGGGATTTTGGTTG
RR_149	AGGTGAAGATCCTTTTTGATAATCTATTGTCG	Amplification of Balac 1593- LET- 500 bp del
RR_150	AAAACTCACGTTAAGGGATTTTGGTTTC
RR_173	CTTTGAGCACGCCGATCTGG	Confirm deletions in Balac 1601
RR_174	GCTCCTTGAGCAGATTCCATTCG
RR_175	GATCAGAGCAACCAGACCATCCC	Confirm deletion in Balac 1596
RR_176	CTATGAGCAGCGAACAGTACGC
RR_177	GTGTGTGGATGCGATGTGGATC	Confirm deletion in Balac 1593
RR_184	GCGCTCAGATTCCGTTTGC
RR_190	GGTGGTCAGTTCTGCCAATTCC	Confirm the natural mutant
RR_191	GCATGGCCGAACGTCTCATC
RR_187	AGTCCTCTCCACTGACTGTA	Confirm CRISPR vector loss (plasmid curing); primers amplify the chloramphenicol resistance cassette in the CRISPR editing vectors
RR_189	AGCCAGTCATTAGGCCTATCTGA
* Lowercase indicates overlapping ends and bold indicates spacer sequences.

## Sheet: Table S7
Table S7. Transformant yield per CRISPR-based screening vector without an editing template
KO	Spacer	Total CFU
1	a	8*	* one of eight transformants (1/8) was a natural mutant harboring a 4,743 bp deletion
	b	9
	c	15
2	a	10
	b	20
	c	2
3	a	1
	b	57
	c	40
